# Supplementary material for: Anatomy and systematics of the sauropodomorph Sarahsaurus aurifontanalis from the Early Jurassic Kayenta Formation
Source: PLoS One. 2018 Oct 10;13(10):e0204007. doi: 10.1371/journal.pone.0204007 (PMC6179219; doi:10.1371/journal.pone.0204007)
Supplement: S1 Files — TNT files for the phylogenetic and sensitivity analyses in this paper for the modified Yates, Upchurch et al. matrices, and McPhee and Choiniere matrices. (ZIP) [file pone.0204007.s005.zip]

Archive with 20 entries (20 files):
- S5_Files/._.DS_Store
- S5_Files/._McPhee and Choiniere matrix Sarahsaurus.tnt
- S5_Files/._McPhee and Choiniere Sarahsaurus combo scoring.tnt
- S5_Files/._McPhee and Choiniere Sarahsaurus with harvard skull scoring.tnt
- S5_Files/._Upchurch combo scoring.tnt
- S5_Files/._Upchurch et al matrix Sarahsaurus.tnt
- S5_Files/._Upchurch with Harvard skull.tnt
- S5_Files/._Yates combo scoring.tnt
- S5_Files/._Yates matrix Sarahsaurus.tnt
- S5_Files/._Yates with Harvard skull.tnt
- S5_Files/.DS_Store
- S5_Files/McPhee and Choiniere matrix Sarahsaurus.tnt
- S5_Files/McPhee and Choiniere Sarahsaurus combo scoring.tnt
- S5_Files/McPhee and Choiniere Sarahsaurus with harvard skull scoring.tnt
- S5_Files/Upchurch combo scoring.tnt
- S5_Files/Upchurch et al matrix Sarahsaurus.tnt
- S5_Files/Upchurch with Harvard skull.tnt
- S5_Files/Yates combo scoring.tnt
- S5_Files/Yates matrix Sarahsaurus.tnt
- S5_Files/Yates with Harvard skull.tnt
