# Supplementary material for: Anatomy and systematics of the sauropodomorph Sarahsaurus aurifontanalis from the Early Jurassic Kayenta Formation
Source: PLoS One. 2018 Oct 10;13(10):e0204007. doi: 10.1371/journal.pone.0204007 (PMC6179219; doi:10.1371/journal.pone.0204007)
Supplement: S1 Files — TNT files for the phylogenetic and sensitivity analyses in this paper for the modified Yates, Upchurch et al. matrices, and McPhee and Choiniere matrices. (ZIP) [file pone.0204007.s005.zip › S5_Files/McPhee and Choiniere matrix Sarahsaurus.tnt]

xread
365 61
Euparkeria	00000000?0000?0000000?000?100100000000000000000?00000000010010000000000000000?0000000?00?000?000000000?1000000000000000000?000000000000???0000??000000000?00?0?00??00000000000000000000000?00?0?????0????000?00200000000000??????00000000001?0?0?0000???00?000?0000?011000000000010000000000?02?000??0100000??1?000?100000?0000000??0?0?0010??0000?0????0?00?1?100000000?000?
Crurotarsi	0000000000000?0[0 1]000000000?0001000000[0 1]0000000000000000000010000000000000000000?000000000000000000000000000000000000000000000000000000000???0000??000002000?00?0?00??0000200000000000000000000000000000[0 1]00?0[0 1]0?002?000000000000000000000000000000000000[0 1]00000000?0000?0[0 1]0000000000000000000000?00?0000000000000-1?0000[0 1]00000?0000000??0?0000000000?00000000?00?00100000000000[0 1][0 …
Marasuchus	00???????0?0????????????0?00???????0???????????0???????????????????????????00???00000???????????????????????00?00000000?1?1000000000100???00?0??00?000000?00???00??000?00000000?000000000??0010100000000?000?012?1000?0000??????????????????????????????00000000000?0100010000000000000010000000110001000000??00000010001000100100000?0?0000000000?000??0?00?0?00?0??00???100
Aardonyx	1101?00210002?11?11?????1110?1011000??????1010??0?11010??10?1????????1?0????????????0??????1??0?0?1?0?????11?00101011001?1??????0010?0110100101101?0000011?00110001000020000010?1100??0110000?01110?0?00?????11??????????10??00??????13101???1?10??10????????????????111010001011??10110?101?1111000011110001????????1101110?0???01???????????01201111[0 2]0?0010?0?2??00?0???030
Adeopapposaurus	1001100210002111?11?11011011111010000101101000110[0 1]11011111001000102101[0 1]01100101101010101101000001011[0 1]10101011111110[0 1]100111001111002000100101101101100[0 1]001110011000000000000001001101000100000001000000000010010[1 2]21100010100110111101111101100201000001000[0 1]1003100000[0 2]011011001?110010110010001101000010[1 2]1010100000001110110010011110100001110100001111000001020001100001100…
Anchisaurus	10???00??0102?1??11?????111011?010?001010?10001100111101100?10??????01?001101?1??012110??????10?10?000?10000000101?11?0111?0011???100?1001111011?10000?010?001100?000??0000000??01000?0???000?00?10?0????11[0 1]0??2?1100101100??0??1101011100100201000002000[0 1]1013100000?111110001011?001010010101101000010[0 1]1110?01000001110110?1?01?010???010111?0?0011????0?01?1?00100000100110
Antetonitrus	????????????????????????????????????????????????????????????????????????????????????????????????????????????????????????????????0?[0 1]0????????????00?00?001??00[1 2]10002010121001000???1?????1??00?01100?0??0?0001??3211000[0 1]0110??????0010?3100???1010???????001003???0002010010001???????????[1 2]110111100111111110??1000002100101010?????????????????121111120100?????[1 2]1200?0????[3 4]0
Barapasaurus	???????????????????????????????????????????????????????????????????????????????????????????????????????????????1?111211???????????1?1?????00??002??100101??00201102111120121100?0[1 2]10001?1?1?1??1????0????101?00?21???????21?????????????????????????????1111031011000111110011??11110010???????????????????1???1?1?????????1?1???????1??????????20????????????????2?1??????50
Blikanasaurus	???????????????????????????????????????????????????????????????????????????????????????????????????????????????????????????????????????????????????????????????????????????????????????????????????????????????????????????????????????????????????????????????????????????????????????????????????????????????0000?1110111?1?01001011111011100120111100111112102120000100?2?
Camelotia	???????????????????????????????????????????????????????????????????????????????????????????????????????????????????????????????????1????????????0??0??001??002100000000??00?0???????????1???0??011????????????????????????????????????????????????????????????????????1?????????1??00111?111011110111?1??110???00000????????????????????????????????????????????[1 2]???000????40
Cetiosaurus	1????????????????????????????????????????????????????????11?????????????????????????????????????????????????????????????2??00111101110110100100020?2001?1??1020??1[1 2]11102010100???[1 2]??????20111?00100?0??01111010321100100021???????1?????????????????????111103?0210?0110?1?011?1101?00???211112??0???010?111??210100210010111??????????????????????????????????????????????50
Chindesaurus	????????????????????????????????????????????????????????????????????????????????????????????????????????????????????????????????0???????????????01?0??0?1??0?1??????000??00?????000????1?0?????1000?0?????????????????????????????????????????????????????????0???001??????0?????????????00001011100010111000??????11111100???01?110100????????????????????????????????????10
Chromogisaurus	??????????????????????????????????????????????????????????????????????????????????????????????????????????????????????????????????????????????????????????????????????????????????10000??10?0??1?????????????????????????0??????????????????????????????0????11002102?????????????????????0??????1???10110????[0 1]00000[1 2]010100010???????????????????????????????0??0???000???100
Coloradisaurus	?00?1002??10??111111?1??1110??011000?10??0??10?1001101110000100100?101001101101?110101?????1?1001011010011?1000101010001?11?0011002000100101?01100?00?001?1001100000000000000101?????00?11000?011???0????010010121110011?????????????????1???????????????0?0?31100???011?110020110010110000001101000010211101110000011101100??011110?001??????00001111110101020001[0 1]0000210020
Efraasia	100?1001?010??1?111?112?1110?100???00100100000??0?10??01?0??1??????10?000?1?????0110100??????10010010??11?011001010100001???1?110011001001011011010000001??001?000000000000000001?00000100000?01100000?0?0100112012000111001101012010?11000001110100010000100310001010000100000110010110100001111000010110000000000011101?001?011010?0??01?111000001??0?0?01?1?001[0 1]0000100020
Eoraptor	0001?001?01010?0011100111010010010000110100000?1001001010??0110000[1 2]0011??11?1????????????????00000010???0?0?00?1000000001?????1100000000010?1011??000??01?00??100?000??00000011??10????10???001?00??0000?0100??10?10??00100??????20?00011?00010?00000[0 1]010010020002101??0??00?0??10?1011?10??0?011000010110001?00?1?0111010??1?0?00?????001????0?000?????0?0??0010000000??0000
Eucnemesaurus_fortis	???????????????????????????????????????????????????????????????????????????????????????????????????????????????????????????????????????????????????0???01??001100[0 1]10000??00?0???????????10000?01100??????????11???????????????????????????????????????????????????????110???0?????????????0110111010?1010110???000001110110????????????????????????????????????????????????[2 3]?
Eucnemesaurus_entaxonis	???????????????????????????????????????????????????????????????????????????????????????????????????????????????????????????????????????????????????0?0?01??0????0???000??0000?00?1011?0?10?00?01????0???????????????????????????????????????????????????0?1??3?000100??1??0?0??11?010110?1?1?01110100101011010?0?????110111?1?0??0??????0??????11011112??001?[1 2]?0011000?????2?
Glacialisaurus	??????????????????????????????????????????????????????????????????????????????????????????????????????????????????????????????????????????????????????????????????????????????????????????????????????????????????????????????????????????????????????????????????????????????????????????0???????????????0011????????????????0???1010[0 1]0????1100?0111111?1010????????????????
Gongxianosaurus	1?????0??????????12???????????????????????????????????????????????????????????????????????????????????????00???1??2121????????????0?????????????1??0??001??0??????0?0??00000????????????????0?0?1?0??000?011???2?110????1???????????????????????????????0?100???0????????????????????????[1 2]111?2??????0???110??1??????1?0??1???0?1?1?????1?11??01?0??????1?0??2?11120000200050
Guaibasaurus	???????????????????????????????????????????????????????????????????????????????????????????????????????????????????????????????????????????????????0???01??011001000000??00000??0000000?00000?01?0??0[0 1]00??1??????110????1?0???????0????110??0?1?00??0?0?000?0[1 2]10021011001000000010?1011000000100100001011010??[0 1]00?0?11111100100?01101?0001011100000000000001?011000000000011?
Herrerasaurus	00000000?0101000000000000-00000000000000100000010001010101000100001101000000101?0000000?1000?00000000?10000000000000000010100010000000100000?000010000011??0010[0 1]1000000200000010000001011001001100100100?1110??00110000000000000120000001000001101101001000002000000010000010??01?010100100001011100010110000010000110001000100100101000000011000001000000010001000000000?020
Isanosaurus	????????????????????????????????????????????????????????????????????????????????????????????????????????????????????????????????0??0????????????2??10??0???????????????2?011000?????????????????????????101?0????????????????????????????????????????????????????????????????????????????211112??0???001?1?011?????????????????????????1???????????????0???????????????????3?
Jingshanosaurus	1001?002??10211111100?0?111011101100?102001??1?10011011100001000????01100000101?211001000??1?10110010??11101100101211001????111??010???????1???10100??0011100?1???0000000000000??10???011000000010000000?0010??121201011100??00??0011?3100100?01000102000010031000002011001002?110010110?[1 2]0[0 1]0110100001011110??1010001110110?12011010?00???????0120?1112?1?01?2000120000010?40
Leonerasaurus	?0????????????????????????????????????????????????????????????????????????????????????????????????0?0???????1?11010110011???001??010?[0 1]1???????1100?00?0?10000110000000??00000100?111?001?????????????????0100????1100000?????????????????????????????????11013100?????????0????11??1?1????0????????????????????????????????????????????????????100111020????????????0???????0
Lessemsaurus	????????????????????????????????????????????????????????????????????????????????????????????????????????????????????????????????0?011?1?0??0???101?00?0011100[1 2]1000[0 1]010111000000??????????????????????????0001???21?00011110???????0???310????1110??1????001003100000?011011001??1??10110?1?011111001011111?010?00000[0 1]1?0111???0110110001????????201111?????1?210[1 2]??00??????40
Leyesaurus	?001?00?1000211??11?????1010?11010000101101?00?1001111111?00100010[0 2]0011?????????01?10?110??1?00?10110??1010?1111010[0 1]0001?1???1110020001001111011????0????????????????????????????????????0000?001????000??????????????????????????????????????????????????????????????????100???????????????????????????????????????????????????????????????010??????????0?102000????0???0???
Lufengosaurus	100???02???0211?1?11?11111111110100101011010000101110101100010?1????0110??0110??11010100?011010010????0111?11011010100011?00?11100200?110111?011010002001110011000000000000001001101?0011000000[0 1]1000000000110111212[0 1]1011100110111101113100101201000102000010031100002011011002011001011001010110100001021110111010001110110010011110?00001?11100[0 1]0111101010102000110000[1 2][0 1]0040
Mamenchisaurus	11000113?11120110120000000101112??001112010101011111110121100000111221010000111?201?00?????2?11[0 1]0000100100011111111121113?00011101210010000110002?1110101010020110?011020121000001100111211111011001?0111111000322100100120110011011000100011?0?10?1?31?1111031011?0011111001100110100100211112??0???010?011??21010?0??0??????1010111111??????1120?1????2?1??2?121211102??050
Massospondylus	100110021000211111111121111011001000010110100011001101111000100010210100110010110101010?1010010010110101010110[0 1]1010110011100?11100200010011110110100020011100110000000000000010111010001[0 1]000000000000000?01[0 1]011121201011100110111101112100101211000002000010031000[0 1]0001101100101100101110[0 1]0101101000010[1 2]101010[0 1]000001110110010011110100?01111100001111100?0102000110000210020
Melanorosaurus	1001?1031000211111101?1110101111???1010101101011001101011?00000010220110110010??2002010011011101?00111?1000110?10021100110?0101100110?1101001011??0000001??00[1 2]10000000010000000?0111100110100?0011000????0100??221200000110??????00?0?2100101[1 2]0?000102000010031000001011010001??1?010110?111011110011100111011100000[1 2]1101[0 1]0010011010100100111001[1 2]01111200001??101120000110?30
NMQR3314	1001?1031000211111101?1110101111???1010101101011001101011?00000010220110110010??2002010011011101?00111?1000110?10021100110?01011001?001101001011[0 1]10000001??0??100??0?0?10000000?01111001?0100?0?1??00?????1????[2 3]01100?0?110??????0010?2100101[1 2]0?000102000010031000[0 1]0[1 2]???????????1??10110?????????????1???1101110000011?011?01?0??0?0???100111001201111201001?2?011[1 2]0000110030
NMQR1551	??????????????????????????????????????????????????????????????????????????????????????????????????????????????????????????????????????????????11???00?001??00210000000010000000?02?1100120000?0[0 1]11000????0100??2?????000110???????????21????????????????001003100000[0 1]011010001???????????11101111001110[0 1]11101110000011101100100?101010000??????11011112?000?????1120000????30
Mussaurus	????????????????????????????????????????????????????????????????????????????????????????????????????????????????????????????????001000??????10110??0000?1??00100000000?00000010??1?1??0111?00001110?0????0110??101100011110?1?11?00101210110120100000200???0?3100010?011??1001011??10110?10101101000010111101?100000[1 2]1101110100110101010??????0110111100000112001110000110030
Neosauropoda	1100011311112011012000001010111[0 2]11101112010101011[0 1]11110121100[0 1]10112221110010111120[0 1]200000102011100001201000[0 1]111111[0 2]12[0 1]112[0 1]00001110011?110100110020121010101[0 1]020111[1 2]0110201211000021000112011111[0 1]1000[0 1]01001110003?21001[0 1]00211100010100000000110001??1?300111103102100011111001101110[0 1]10[0 1]00211012??0???010?1111121010?010000111110101111111011??11211…
Neotheropoda	00[0 1]1[0 1]002[0 1]010201001100001[0 1]000000000000110000000010[0 1]100[0 1]01000001[0 1]0001[0 1 2]0100000010110000001110001000000001?000000000000000001011001100000010000[0 1]1000010200001010110010000001000000000[1 2]100001100100000010010000100010?1100000100010001200000010?0001001100[1 2]0101010300021110101000011110000110100001?01100010000001000[0 1]01111111100200101100000111110000??0?0000000?…
Omeisaurus	110001131111201101200000101011?201001112010101011111010121100000112221110010111???0?00???1???11100001?0?00011101111121113??0011101200011010111002?1210101011020110?011020121100?021???1?20111100100??0111101000322100100021??????0100001000110001001?310111103101100011111001100111100100211012??0???010?010??210100?1?0??111?011010?11???1????121?110??2?10?20121211102?1050
Ornithischia	0010000000000?0000000?000?1011000100100?1000000100100001000000[0 1]000100100000000100000000010010[0 1]01[0 1]0000001001110011101000010000000000100100[0 1]0000??010000000?00?0?00?000000000000000[1 2]100000000000010000010000100111[0 2]110000010000000000000000000000000000000011012100010001??000?00110000000100001?0101111020000?000000[0 1]101110002?01?[0 1]1000000111100000?000?00?00?0[0 1]000000000001…
Panphagia	?????????????????????0?1???????????????????0??1????????1?1?0???????10?1?111??????????????????0?0?0?1010000?10?0101000000????????001000100111?01101?000?01???01?10000?000000000??0??0-00??0000?01000?0?0??0111???????????????????????????????????????????0??0?1[0 1]0021010?00?000??11??0?110???????????????????????001001010100???0100?010?0????????????????0???????[0 1]???????????0
Pantydraco	?0???0????????????[0 1]00?0???1??1????000100100000010?100001?00????????00?000?1?10??00100011?000?00?01010??0000?1001010100001001??11001100101001101101?00???1????1????????????????????????0??1?0000100000100?????11?01?00???????????????????????????????????0010021100001?????????011??10110?00??????????1?1?0000??0000010?01?001??????????????????000011100000101?000000001001??
Patagosaurus	11????????????????????????????????????????????????????????????????????????????????????????????1?00001??????0??0111012111??????11001012100000110020?2001010?00201?02111120121?00?02100011[1 2]0?01?0?100????0?111?00??2100100?21?????????????????????????????11110310100001111100110111110010?211112??0???0011111???10100[0 1]??0???????????????????????????????????????????????????50
Plateosaurus_engelhardti	1001100110102011[0 1]111112111100101100001001010101100110011000110010011011011011011110110001011110010110101111110010101000011001111001100100[0 1]0110110100020011100110000000000000010100100001[0 1]0000000100000000010011111[1 2]0000110011011110101110010010100000100001003110010200101000111100101111100011110000101100010100001111011001001101010000101110000111000000101100110000100030
Plateosaurus_gracilis	?00??001?0102?110111?1??1110?101??00?10?1010?0??0?10001100??10??????????????????1?????????????0??0110?????11100101010?001?????1100??001???01101101?00?001?100110000000000000010?101000010000000010000?00????????11200?01100?1011?10101010000???10?????0?0010031100102001010001111001011??[0 1]0001111000010110?0??10000?1??0110??????????????????????0??????????????0?0????????[2 3]0
Plateosauravus	???????????????????????????????????????????????????????????????????????????????????????????????????????????????????????????????10???00100101?01101?00[1 2]0011?00110000000011000000??10???011??00??110??0??????0???[2 3]01110011100????????????1????????????????0010031100001??????????11??10110?100?11?1000010110001?1000001110110??????0??????????????????110???0?????0??????????30
Pulanesaura	???????????????????????????????????????????????????????????????????????????????????????????????????????????????10?012011????????001?111?0100??11?????0??1??00[1 2][0 1]?0010?0120001000?????????2?111?011???0?0??????????????10??[1 2]?????????????????????????????????????????????????????11??1?11????????????????????????000002100101????????????????????????????????????????1????????0
Riojasaurus	1001?00??0102011?110??00111011011000?100001000?10010?00110001000001101?0?100101?01011??????1?001000?1??101?100010101000010??11110011001001011011010001001110011000000000000001011101?0010000000110000??0?010011221210011100111111?011111011001010001020?0010031100102011010001011001011001011011101011020110??1000001110110010011010100???011?0010?1110?0?01?21011[0 1]00001??130
PVL_3808	????????????????????????????????????????????????????????????????????????????????????????????????????????????????????????1?0?1111001100111101?011[0 1]1?001001110011000000000000001010101?00110000?0110000????????10321210011100?????????????????????????????00100311001020?1010001???????????1?010101010010111?0101000001110110010??????????????????????????????????????????????0
Ruehleia	????????????????????????????????????????????????????????????????????????????????????????????????????????????????????????????0111001?00????01???101?0020011?00110010000011000010??1000001?0?00?0110???????010011101200011100?0100??01011101000???0??00???00100311000020??1100010110?10110?1010010100001021000??10?00?111011001?0?0010100????????????????????????????????????30
Sarahsaurus	??????????????????????????????????????????????1?0?1??????1?????????10?1?1?00?0??00011???????????????????????????????????11001111002000100111101101100300111001?0000000002000?10??10000011000010011000?000010010121200011100?1011110110111110020100000200001003101000001101100101100101110000011010000101101010100000?11010011201111010010111110101111120000102000100000110011
Saturnalia	10????????????????????????1??1????00?100?0??????????????????10?????1??00???0?0??0?0000??????????01000??????0000100000000????????00100010010??01101?00000100001100100000000000000001000010???0??1000???0??111011111100010102?????????????????????????????0000011[0 1]021020000000010110010010000001001[0 1]00010110000000000010101000100100101000000001000000000000010011000?000?00100
Seitaad	???????????????????????????????????????????????????????????????????????????????????????????????????????????????????????????????????????????????????00?[0 1]?1??00??00?001????0000???????????????????????????0010011??110001111011?11100111310?00?2110??0???0?????????????0?1000001?????????????????????????????????0?00?11101?0???01101010?00??11?00??11????0?010???11[0 1]0000010??0
Shunosaurus	11000113?110201101200000001011?20100111201010101001101012000010011121010001011?120020???110200110000120100011111112121112??00011?10012?1?10010012?1100001011021?0??01??201210000?11??00?101?110110011?111?1?0002221001100?11000?1011001?000110000??1?310111103101100011111?0110?111100100211112??0???000?011??21010?[0 1]1?0????110?101???1?1011??1121?110??2?00?2?12121?10211050
Silesaurus	00?0??00?0000?00100000??0?00?0?01010?????????0010??0????01?????????00?0?0?0000??000000?????1?00?0?010???0?0000010001000010?000000000000???0010000000000010100001100000000000000??100000100000?0?0????????111?11100000100000?????????????????????????????0000000000200100000000?010100?0?1000011011000100100000100011110000000?0000000??011?1??002???00000000?0?10???000?00110
Spinophorosaurus	1????1?????????????????????????????????2????????????0????01?????????0??101111110[1 2]00???????????1?????????????100111012?112?????11?110101?0?01?0002?110??01????[1 2]?11???1?12?1010?0?????????[1 2]???11011?001?1??1110?03?2[1 2]0?10?????????????????????????????????????????[1 2]????1?1???01[1 2]?011??001??211111110?1101??0?0??20?1002??0??11?10??0?0?01?????????????????????????????????????0
Staurikosaurus	00???????????????????????????????????????????????????????????????????????????????????????????0000000001000?00?0000000000????????00010?????00?01001?000011?000?00000000020000001??010?101100?001100100????1?1????????????????????????????????????????????00000200110000110?010?0010?00000100001??000?0101?000??000001100000001????01????????????????????????????????????????10
Tazoudasaurus	11??????????????????????????????????????????????????010??1?????????[0 2]011???1???1??????????????00?00000???0??10?1111012101???000??0010120??????0002??100001??00200101011020121000?????????21?11?111?????11?????01?22100100?[1 2]????????010?[0 1]10000100?0001?310?1???3101??0?111000002?11??1??1??21101111001111011?0???0010020101010?1101011111??011????1?????20????????1??10?1????50
Thecodontosaurus	?0????????????????????????1??1??1000??????0?0?0?0???000????????????10?0?0?1010??011000???????00?11010??????1100101010000?1??????0001001010?1?01101?000001??00110000000000000000?10000?0101000?01000?0?00?010011201100010100110001201000110000101000001010000021000001???0?000?011??01010?[0 1]000111100001011000??[0 1]0000010101100??011010100?????1100?0?111??0??1??000??00?0????10
Unaysaurus	100110011010??1?111??1??1010?1011000????????????0??00????001???000??0?10??0?10??110100??????010?10110?????01100101010000???0?1?????0??1?0??????????0??0?11?00?10000?0??00000?????????????0?0???010000?00?010011?11200001100??????1????110????211???0??0??????????????????????????????????????????????????????????????110110???011010?00????????0???1100??????0??0???0??????1?
Vulcanodon	?????????????????????????????????????????????????????????????????????????????????????????????????????????????????????????????????????????????????????????????[1 2]????????????????????1??????01?11?0?00??0?0???1???2?[1 2]10?10?0[1 2]1??????????????????????????????????310[1 2]?00?0111100010111110010?111011110010011?1????[1 2]0?10021?0???11?10101101111011??111?10102?1001020111110?121?050
Xingxiulong	??????????????????????1???1?1111???0?10?0????011001100110000?000101?01?00100101?0??101???????0?????????001??000?????????11001111001000110?01?011010002001110011000000000?00001100110???1110000001?????00?0000????120?011110????1??????1101??????????????001003110000[1 2]0?1011002?11???0?100101011110000101101010?00000[0 1]10?110010011010?0?0?011?001101110000001?2100110000210020
Yunnanosaurus	100?1002??00??10011001??101?111????00101110?00??0?11011111001000001?01?0?00010???????????????000?0010???0???00010?21000?1???111100[0 1]100110100?0110100000011000110000000001000000?0101?10110000?00?0???0??001?0??121200?111[0 1]0??01??0011?2101100201000[0 1]020?0010031000000011010001?110010111?[0 1]0101101000010110101?101000110011001?011010100001111001?0?1110?0?011???11?0000110?20
;
cnames
{0 Skull_to_femur_ratio greater_than_0.6 less_than_0.6;
{1 Lateral_plates_appressed_to_the_labial_side_of_the_premaxillary,_ absent present;
{2 Relative_height_of_the_rostrum_at_the_posterior_margin_of_the_external_naris more_than_0.6_the_height_of_the_skull_at_the_middle_of_the_orbit less_than_0.6_the_height_of_the_skull_at_the_middle_of_the_orbit;
{3 Foramen_on_the_lateral_surface_of_the_premaxillary_body absent present;
{4 Distal_end_of_the_dorsal_premaxillary_process tapered transversely_expanded;
{5 Profile_of_premaxilla convex 'with an inflection at^n the base of the dorsal process';
{6 Size_and_position_of_the_posterolateral_process_of_premaxilla '^nlarge and lateral to the anterior process of the maxilla' small_and_medial_to_the_anterior_process_of_the_maxilla;
{7 'Relationship between posterolateral process of the premaxilla ^nand the anteroventral process of the nasal' ' broad sutured^ncontact' _point_contact separated_by_maxilla;
{8 Posteromedial_process_of_the_premaxilla absent 'present^n';
{9 Shape_of_the_anteromedial_process_of_the_maxilla narrow,_elongated_and_projecting_anterior_to_lateral_premaxilla-maxilla_suture 'short, broad and level with lateral premaxilla-maxilla^nsuture';
{10 Development_of_external_narial_fossa absent_to_weak well_developed_with_sharp_posterior_and_anteroventral_rims;
{11 Development_of_narial_fossa_on_the_anterior_ramus_of_the_maxilla weak_and_orientated_laterally_to_dorsolaterally '^nwell developed and forming a horizontal shelf';
{12 Size_and_position_of_subnarial_foramen absent 'small ^n(no larger than adjacent maxillary neurovascular foramina) and^n positioned outside of narial fossa' 'large and on the rim^n of, or inside, the narial fossa';
{13 Shape_of_subnarial_foramen rounded slot-shaped;
{14 Maxillary_contribution_to_the_margin_of_the_narial_fossa absent present;
{15 Diameter_of_external_naris _less_than_0.5_of_the_orbital_diameter 'greater than^n 0.5 of the orbital diameter';
{16 Shape_of_the_external_naris_(in_adults) rounded subtriangular_with_an_acute_posteroventral_corner;
{17 Level_of_the_anterior_margin_of_the_external_naris ' anterior^n to the midlength of the premaxillary body' posterior_to_the_midlength_of_the_premaxillary_body;
{18 Level_of_the_posterior_margin_of_external_naris 'anterior^n to, or level with the premaxilla-maxilla suture' 'posterior to^n the first maxillary alveolus' 'posterior to the midlength of^n the maxillary tooth row and the anterior margin of the antorbital^n fenestra';
{19 Dorsal_profile_of_the_snout straight_to_gently_convex with_a_depression_behind_the_naris;
{20 Elongate_median_nasal_depression absent present;
{21 Width_of_anteroventral_process_of_nasal_at_its_base 'less^n than the width of the anterodorsal process at its ^nbase' 'greater than the width of the anterodorsal process at its ^nbase';
{22 Nasal_relationship_with_dorsal_margin_of_antorbital_fossa not_contributing_to_the_margin_of_the_antorbital_fossa lateral_margin_overhangs_the_antorbital_fossa_and_forms_its_dorsal_margin overhang_extensive,_obscuring_the_dorsal_lachrymal-maxilla_contact_in_lateral_view;
{23 'Pointed caudolateral process of the nasal overlapping the^nlachrymal' absent present;
{24 Anterior_profile_of_the_maxilla 'slopes continuously^n towards the rostral tip' 'with a strong inflection at the base^n of the ascending ramus, creating a rostral ramus with parallel ^ndorsal and ventral margins';
{25 Length_of_rostral_ramus_of_the_maxilla less_than_its_dorsoventral_depth greater_than_its_dorsoventral_depth;
{26 Shape_of_the_main_body_of_the_maxilla tapering_posteriorly 'dorsal and ventral margins parallel for most of their ^nlength';
{27 'Shape of the ascending ramus of the maxilla in lateral^n view' tapering_dorsally 'with an anteroposterior expansion^nat the dorsal end';
{28 Rostrocaudal_length_of_the_antorbital_fossa greater_than_that_of_the_orbit '^nless than that of the orbit';
{29 Posteroventral_extent_of_medial_wall_of_antorbital_fossa 'reaching the anterior tip of ^nthe jugal' 'terminating anterior to the anterior tip of ^nthe jugal';
{30 'Development of the antorbital fossa on the ascending^n ramus of the maxilla' 'deeply impressed and delimited by a^n sharp, scarp-like rim' 'weakly impressed and delimited by a^n rounded rim or a change in slope';
{31 Shape_of_the_antorbital_fossa 'crescentic with a strongly ^nconcave posterior margin that is roughly parallel to the rostral^n margin of the antorbital fossa' 'subtriangular with a straight^n to gently concave posterior margin' antorbital_fossa_absent;
{32 'Size of the neurovascular foramen at the caudal end of ^nthe lateral maxillary row' not_larger_than_the_others 'distinctly ^nlarger than the others in the row';
{33 Direction_that_the_neurovascular_foramen_at_the_caudal_end_of_the_lateral_maxillary_row_opens caudally rostrally,_ventrally_or_laterally;
{34 Arrangement_of_lateral_maxillary_neurovascular_foramina linear irregular;
{35 Longitudinal_ridge_on_the_posterior_lateral_surface_of_the_maxilla absent present;
{36 Dorsal_exposure_of_the_lachrymal present absent;
{37 Shape_of_the_lachrymal dorsoventrally_short_and_blockshaped dorsoventrally_elongate_and_shaped_like_an_inverted_L;
{38 Orientation_of_the_lachrymal_orbital_margin strongly_sloping_anterodorsally erect_and_close_to_vertical;
{39 Length_of_the_anterior_ramus_of_the_lachrymal greater_than_half_the_length_of_the_ventral_ramus less_than_half_the_length_of_the_ventral_ramus absent_altogether;
{40 Web/flange_of_bone_spanning_junction_between_anterior_and_ventral_rami_of_lachrymal absent_and_antorbital_fossa_laterally_exposed 'present, obscuring posterodorsal corner of antorbital^nfossa';
{41 Extension_of_the_antorbital_fossa_onto_the_ventral_end_of_the_lachrymal present absent;
{42 Length_of_the_caudal_process_of_the_prefrontal short elongated,_so_that_total_prefrontal_length_is_equal_to_the_rostrocaudal_diameter_of_the_orbit;
{43 Ventral_process_of_prefrontal_extending_down_the_posteromedial_side_of_the_lachrymal present absent;
{44 Maximum_transverse_width_of_the_prefrontal less_than_0.25_of_the_skull_width_at_that_level more_than_0.25_of_the_skull_width_at_that_level;
{45 Shape_of_the_orbit subcircular ventrally_constricted_making_the_orbit_subtriangular;
{46 Slender_anterior_process_of_the_frontal_intruding_between_the_prefrontal_and_the_nasal absent present;
{47 Jugal-lachrymal_relationship lachrymal_overlapping_lateral_surface_of_jugal_or_abutting_it_dorsally jugal_overlapping_lachrymal_laterally;
{48 Shape_of_the_suborbital_region_of_the_jugal an_anteroposteriorly_elongate_bar an_anteroposteriorly_shortened_plate;
{49 Jugal_contribution_to_the_antorbital_fenestra present absent;
{50 Dorsal_process_of_the_anterior_jugal_ present absent;
{51 Ratio_of_the_minimum_depth_of_the_jugal_below_the_orbit_to_the_distance_between_the_anterior_end_of_the_jugal_and_the_anteroventral_corner_of_the_infratemporal_fenestra less_than_0.2 greater_than_0.2;
{52 Transverse_width_of_the_ventral_ramus_of_the_postorbital _less_than_its_anteroposterior_width_at_midshaft greater_than_its_anteroposterior_width_at_midshaft;
{53 Shape_of_the_dorsal_margin_of_postorbital_in_lateral_view straight_to_gently_curved with_a_distinct_embayment_(that_interrupts_the_dorsal_continuation_of_the_two_processes_more_so_than_a_simple_"notch")_between_the_anterior_and_posterior_dorsal_processes;
{54 Height_of_the_postorbital_rim_of_the_orbit flush_with_the_posterior_lateral_process_of_the_postorbital raised_so_that_it_projects_laterally_to_the_posterior_dorsal_process;
{55 Postfrontal_bone present absent;
{56 Position_of_the_anterior_margin_of_the_infratemporal_fenestra behind_the_orbit extends_under_the_rear_half_of_the_orbit extends_as_far_forward_as_the_midlength_of_the_orbit;
{57 Frontal_contribution_to_the_supratemporal_fenestra present absent;
{58 Orientation_of_the_long_axis_of_the_supratemporal_fenestra longitudinal transverse;
{59 Medial_margin_of_supratemporal_fossa simple_smooth_curve with_a_projection_at_the_frontal/postorbital-parietal_suture_producing_a_scalloped_margin;
{60 Length_of_the_quadratojugal_ramus_of_the_squamosal_relative_to_the_width_at_its_base less_than_four_times_its_width greater_than_four_times_its_width;
{61 Proportion_of_infratemporal_fenestra_bordered_by_squamosal more_than_0.5_of_the_depth_of_the_infratemporal_fenestra less_than_0.5_of_the_depth_of_the_infratemporal_fenestra;
{62 Squamosal-quadratojugal_contact present absent;
{63 Angle_of_divergence_between_jugal_and_squamosal_rami_of_quadratojugal close_to_90_degrees close_to_parallel;
{64 Length_of_jugal_ramus_of_quadratojugal no_longer_than_the_squamosal_ramus longer_than_the_squamosal_ramus;
{65 Shape_of_the_rostral_end_of_the_jugal_ramus_of_the_quadratojugal tapered dorsoventrally_expanded;
{66 Relationship_of_quadratojugal_to_jugal jugal_overlaps_the_lateral_surface_of_the_quadratojugal quadratojugal_overlaps_the_lateral_surface_of_the_jugal quadratojugal_sutures_along_the_ventrolateral_margin_of_the_jugal;
{67 Position_of_the_quadrate_foramen on_the_quadrate-quadratojugal_suture deeply_incised_into,_and_partly_encircled_by,_the_quadrate on_the_quadrate-squamosal_suture,_just_below_the_quadrate_head;
{68 Shape_of_posterolateral_margin_of_quadrate sloping_anterolaterally_from_posteromedial_ridge everted_posteriorly_creating_a_posteriorly_facing_fossa posterior_fossa_deeply_excavated,_invading_quadrate_body;
{69 Exposure_of_the_lateral_surface_of_the_quadrate_head absent,_covered_by_lateral_sheet_of_the_squamosal present;
{70 Proportion_of_the_length_of_the_quadrate_that_is_occupied_by_the_pterygoid_wing at_least_70_per_cent greater_than_70_per_cent;
{71 Depth_of_the_occipital_wing_of_the_parietal less_than_1.5_times_the_depth_of_the_foramen_magnum more_than_1.5_times_the_depth_of_the_foramen_magnum;
{72 Position_of_foramina_for_mid-cerebral_vein_on_occiput between_supraoccipital_and_parietal on_the_supraoccipital;
{73 Postparietal_fenestra_between_supraoccipital_and_parietals absent present;
{74 Shape_of_the_supraoccipital diamond-shaped,_at_least_as_high_as_wide semilunate_and_wider_than_high;
{75 Orientation_of_the_supraoccipital_plate erect_to_gently_sloping strongly_sloping_forward_so_that_the_dorsal_tip_lies_level_with_the_basipterygoid_processes;
{76 Orientation_of_the_paroccipital_processes_in_occipital_view slightly_dorsolaterally_directed_to_horizontal ventrolaterally_directed;
{77 Orientation_of_the_paroccipital_processes_in_dorsal_view posterolateral_forming_a_V-shaped_occiput lateral_forming_a_flat_occiput;
{78 Size_of_the_post-temporal_fenestra large_fenestra a_small_hole_that_is_much_less_than_half_the_depth_of_the_paroccipital_process;
{79 Exit_of_the_mid-cerebral_vein through_trigeminal_foramen through_a_separate_foramen_anterodorsal_to_trigeminal_foramen;
{80 Shape_of_the_floor_of_the_braincase_in_lateral_view relatively_straight_with_the_basal_tuberae,_basipterygoid_processes_and_parasphenoid_rostrum_roughly_aligned bent_with_the_basipterygoid_processes_and_the_parasphenoid_rostrum_below_the_level_of_the_basioccipital_condyle_and_the_basal_tuberae bent_with_the_basal_tuberae_lowered_below_the_level_of_the_basioccipital_and_the_parasphenoid_rostru…
{81 Shape_of_basal_tuberae knob-like,_with_basisphenoidal_component_rostral_to_basioccipital_component 'forming a transverse ridge with the basisphenoidal component lateral to^nthe basioccipital component';
{82 Length_of_the_basipterygoid_processes_(from_the_top_of_the_parasphenoid_to_the_tip_of_the_process) less_than_the_height_of_the_braincase_(from_the_top_of_the_parasphenoid_to_the_top_of_the_supraoccipital) greater_than_the_height_of_the_braincase_(from_the_top_of_the_parasphenoid_to_the_top_of_the_supraoccipital);
{83 Ridge_formed_along_the_junction_of_the_parabasisphenoid_and_the_basioccipital,_between_the_basal_tuberae present_with_a_smooth_rostral_face present_with_a_median_fossa_on_the_rostral_face absent_with_the_basal_tuberae_being_separated_by_a_deep_caudally_opening_U-shaped_fossa;
{84 Deep_septum_spanning_the_interbasipterygoid_space absent present;
{85 Dorsoventral_depth_of_the_parasphenoid_rostrum much_less_than_the_transverse_width about_equal_to_the_transverse_width;
{86 Shape_of_jugal_process_of_ectopterygoid gently_curved strongly_recurved_and_hook-like;
{87 Pneumatic_fossa_on_the_ventral_surface_of_the_ectopterygoid present absent;
{88 Relationship_of_the_ectopterygoid_to_the_pterygoid ectopterygoid_overlapping_the_ventral_surface_of_the_pterygoid ectopterygoid_overlapping_the_dorsal_surface_of_the_pterygoid;
{89 Position_of_the_maxillary_articular_surface_of_the_palatine along_the_lateral_margin_of_the_bone at_the_end_of_a_narrow_anterolateral_process_due_to_the_absence_of_the_posterolateral_process;
{90 Centrally_located_tubercle_on_the_ventral_surface_of_palatine absent present;
{91 Medial_process_of_the_pterygoid_forming_a_hook_around_the_basipterygoid_process absent flat_and_blunt-ended bent_upward_and_pointed;
{92 Length_of_the_vomers less_than_0.25_of_the_total_skull_length more_than_0.25_of_the_total_skull_length;
{93 Position_of_jaw_joint no_lower_than_the_level_of_the_dorsal_margin_of_the_dentary depressed_well_below_this_level;
{94 Shape_of_upper_jaws_in_ventral_view narrow_with_an_acute_rostral_apex broad_and_U-shaped;
{95 Length_of_the_external_mandibular_fenestra more_than_0.1_of_the_length_of_the_mandible less_than_0.1_of_the_length_of_the_mandible;
{96 Caudal_end_of_dentary_tooth_row_medially_inset_with_a_thick_lateral_ridge_on_the_dentary_forming_a_buccal_emargination absent present;
{97 Height_:_length_ratio_of_the_dentary less_than_0.2 greater_than_0.2;
{98 Orientation_of_the_symphyseal_end_of_the_dentary in_line_with_the_long_axis_of_the_dentary strongly_curved_ventrally;
{99 Position_of_first_dentary_tooth adjacent_to_symphysis inset_one_tooth's_width_from_the_symphysis;
{100 Dorsoventral_expansion_at_the_symphyseal_end_of_the_dentary absent present;
{101 Splenial_foramen absent present_and_enclosed present_and_open_anteriorly;
{102 Splenial-angular_joint flattened_sutured_contact synovial_joint_surface_between_tongue-like_process_of_angular_fitting_in_groove_of_the_splenial;
{103 A_stout,_triangular,_medial_process_of_the_articular,_behind_the_glenoid present_ absent;
{104 Length_of_the_retroarticular_process less_than_the_depth_of_the_mandible_below_the_glenoid greater_than_the_depth_of_the_mandible_below_the_glenoid;
{105 Strong_medial_embayment_behind_glenoid_of_the_articular_in_dorsal_view absent present;
{106 Number_of_premaxillary_teeth four more_than_four;
{107 Number_of_dentary_teeth_(in_adults) less_than_18 18_or_more;
{108 Arrangement_of_teeth_within_the_jaws linearly_placed,_crowns_not_overlapping imbricated_with_distal_side_of_tooth_overlapping_mesial_side_of_the_succeeding_tooth;
{109 Orientation_of_the_maxillary_tooth_crowns erect procumbent;
{110 Orientation_of_the_dentary_tooth_crowns erect procumbent;
{111 Teeth_with_basally_constricted_crowns absent present;
{112 Tooth?tooth_occlusal_wear_facets absent present;
{113 Mesial_and_distal_serrations_of_the_teeth fine_and_set_at_right_angles_to_the_margin_of_the_tooth coarse_and_angled_upwards_at_an_angle_of_45_degrees_to_the_margin_of_the_tooth;
{114 Distribution_of_serrations_on_the_maxillary_and_dentary_teeth present_on_both_the_mesial_and_distal_carinae absent_on_the_posterior_carinae absent_on_both_carinae;
{115 Long_axis_of_the_tooth_crowns_distally_recurved present absent;
{116 Texture_of_the_enamel_surface entirely_smooth finely_wrinkled_in_some_patches extensively_and_coarsely_wrinkled;
{117 Lingual_concavities_of_the_teeth absent present;
{118 Longitudinal_labial_grooves_on_the_teeth absent present;
{119 Distribution_of_the_serrations_along_the_mesial_and_distal_carinae_of_the_tooth extend_along_most_of_the_length_of_the_crown restricted_to_the_upper_half_of_the_crown;
{120 Number_of_cervical_vertebrae eight_or_fewer 9-10 12-13 more_than_13;
{121 Shallow,_dorsally_facing_fossa_on_the_atlantal_neurapophysis_bordered_by_a_dorsally_everted_lateral_margin absent present;
{122 Width_of_axial_intercentrum less_than_width_of_axial_centrum greater_than_width_of_axial_centrum;
{123 Position_of_axial_prezygapophyses on_the_anterolateral_surface_of_the_neural_arch mounted_on_anteriorly_projecting_pedicels;
{124 Posterior_margin_of_the_axial_postzygapophyses extend_well_beyond_the_posterior_margin_of_the_axial_centrum flush_with_(or_only_marginally_posterior_to)_the_posterior_margin_of_the_axial_centrum;
{125 Length_of_the_axial_centrum less_than_three_times_the_height_of_the_centrum at_least_three_times_the_height_of_the_centrum;
{126 Length_of_the_anterior_cervical_centra_(cervicals_3-5) no_more_than_the_length_of_the_axial_centrum greater_than_the_length_of_the_axial_centrum;
{127 Length_of_middle_to_posterior_cervical_centra_(cervical_6-8) no_more_than_the_length_of_the_axial_centrum greater_than_the_length_of_the_axial_centrum;
{128 Dorsal_excavation_of_the_cervical_parapophyses absent present;
{129 Lateral_compression_of_the_anterior_cervical_vertebrae centra_are_no_higher_than_they_are_wide are_approximately_1.25_times_higher_than_wide;
{130 Relative_elongation_of_the_anterior_cervical_centra_(cervical_3-5) lengths_of_the_centra_are_less_than_2.5_times_the_height_of_their_anterior_faces lengths_are_2.5-4_times_the_height_of_their_anterior_faces the_length_of_at_least_cervical_4_or_5_exceeds_4_times_the_anterior_centrum_height;
{131 Ventral_keels_on_cranial_cervical_centra present absent;
{132 Height_of_the_mid_cervical_neural_arches no_more_than_the_height_of_the_posterior_centrum_face greater_than_the_height_of_the_posterior_centrum_face;
{133 Orientation_of_the_anterior-to-middle_cervical_postzygapophyses Planar_(minimally_offset)_with_respect_to_the_prezygapophyses Dorsally_raised_roughly_20_degrees_relative_to_the_coronal_plane Dorsally_raised_at_least_30_degrees_or_more_relative_to_the_coronal_plane;
{134 Cervical_epipophyses_on_the_dorsal_surface_of_the_postzygapophyses absent present_on_at_least_some_cervical_vertebrae;
{135 Caudal_ends_of_cranial,_postaxial_epipophyses with_a_free_pointed_tip joined_to_the_postzygapophysis_along_their_entire_length;
{136 Shape_of_the_epipophyses tall_ridges 'flattened,^nhorizontal plates';
{137 Epipophyses_overhanging_the_rear_margin_of_the_postzygapophyses present_in_at_least_some_postaxial_cervical_vertebrae absent;
{138 Anterior_spur-like_projections_on_mid-cervical_neural_spines absent present;
{139 Shape_of_mid-cervical_neural_spines less_than_twice_as_long_as_high at_least_twice_as_long_as_high;
{140 Shape_of_cervical_rib_shafts short_and_posteroventrally_directed longer_than_the_length_of_their_centra_and_extending_parallel_to_cervical_column;
{141 Position_of_the_base_of_the_cervical_rib_shaft level_with,_or_higher_than_the_ventral_margin_of_the_cervical_centrum 'located below the ventral margin due to a ventrally extended^nparapophysis';
{142 Postzygodiapophyseal_lamina_in_cervical_neural_arches_4-8 present absent;
{143 Laminae_of_the_cervical_neural_arches_4-8 well-developed_tall_laminae weakly_developed_low_ridges;
{144 Shape_of_anterior_centrum_face_in_cervical_centra concave flat convex;
{145 Ventral_surface_of_the_centra_in_the_cervicodorsal_transition transversely_rounded with_longitudinal_keels;
{146 Number_of_vertebrae_between_cervicodorsal_transition_and_primordial_sacral_vertebrae 15-16 no_more_than_14;
{147 Lateral_surfaces_of_the_dorsal_centra with_at_most_vague,_shallow_depressions with_deep_fossae_that_approach_the_midline with_invasive,_sharp-rimmed_pleurocoels;
{148 Oblique_ridge_dividing_pleural_fossa_of_cervical_vertebrae absent present;
{149 Laterally_expanded_tables_at_the_midlength_of_the_dorsal_surface_of_the_neural_spines absent_in_all_vertebrae present_on_the_pectoral_vertebrae present_on_the_pectoral_and_cervical_vertebrae;
{150 Dorsal_centra entirely_amphicoelous_to_amphiplatyan first_two_dorsals_are_opisthocoelous cranial_half_of_dorsal_column_is_opisthocoelous;
{151 Shape_of_the_posterior_dorsal_centra relatively_elongated_for_their_size strongly_axially_compressed_for_their_size;
{152 Laminae_bounding_triangular_infradiapophyseal_fossae_(chonae)_on_dorsal_neural_arches absent present;
{153 Location_of_parapophysis_in_first_two_dorsals at_the_anterior_end_of_the_centrum Set_back_from_the_anterior_margin,_within_lateral_surface_of_centrum;
{154 Parapophyses_of_the_dorsal_column_completely_shift_from_the_centrum_to_the_neural_arch anterior_to_the_thirteenth_presacral_vertebra posterior_to_the_thirteenth_presacral_vertebra;
{155 Orientation_of_the_transverse_processes_of_the_dorsal_vertebrae most_horizontally_directed all_upwardly_directed;
{156 Contribution_of_the_paradiapophyseal_lamina_to_the_margin_of_the_anterior_chonos_in_mid-dorsal_vertebrae present prevented_by_high_placement_of_parapophysis;
{157 Hyposphenes_in_the_dorsal_vertebrae absent present_but_less_than_the_height_of_the_neural_canal present_and_equal_to_the_height_of_the_neural_canal;
{158 Prezygodiapophyseal_lamina_and_associated_anterior_triangular_fossa_(chonos) present_on_all_dorsals absent_in_mid-dorsals;
{159 Anterior_centroparapophyseal_lamina_in_dorsal_vertebrae absent present;
{160 Prezygoparapophyseal_lamina_in_dorsal_vertebrae absent present;
{161 Accessory_lamina_dividing_posterior_chonos_from_postzygapophysis absent present;
{162 Pneumatic_excavation_of_the_dorsal_neural_arches_ absent equivocal_(e.g.,_no_more_than_depressions_within_the_infradiapophyseal_chambers) sharp-rimmed_fossae_or_foramina_clearly_invading_bone_surface;
{163 Separation_of_lateral_surfaces_of_anterior_dorsal_neural_arches_under_transverse_processes widely_spaced only_separated_by_a_thin_midline_septum;
{164 Height_of_dorsal_neural_arches,_from_neurocentral_suture_to_level_of_zygapophyseal_facets much_less_than_height_of_centrum subequal_to_or_greater_than_height_of_centrum;
{165 Form_of_anterior_surface_of_neural_arch simple_centroprezygopophyseal_ridge broad_anteriorly_facing_surface_bounded_laterally_by_centroprezygopophyseal_lamina;
{166 Shape_of_posterior_dorsal_neural_canal subcircular slit-shaped;
{167 Height_of_middle_dorsal_neural_spines less_than_the_length_of_the_base higher_than_the_length_of_the_base_but_less_than_1.5_times_the_length_of_the_base greater_than_1.5_times_the_length_of_the_base;
{168 Shape_of_anterior_dorsal_neural_spines lateral_margins_subparallel_in_anterior_view transversely_expanding_towards_dorsal_end;
{169 Cross-sectional_shape_of_dorsal_neural_spines transversely_compressed broad_and_triangular square-shaped_in_posterior_vertebrae;
{170 Spinodiapophyseal_lamina_on_dorsal_vertebrae absent present_and_separated_from_spinopostzygapophyseal_lamina present_and_joining_spinopostzygapophyseal_lamina_to_create_a_composite_posterolateral_spinal_lamina;
{171 Well-developed,_sheet-like_suprapostzygapophyseal_laminae absent present_on_at_least_the_caudal_dorsal_vertebrae;
{172 Shape_of_the_spinopostzygapophyseal_lamina_in_middle_and_posterior_dorsal_vertebrae singular bifurcated_at_its_distal_end;
{173 Shape_of_posterior_margin_of_middle_dorsal_neural_spines_in_lateral_view approximately_straight concave_with_a_projecting_posterodorsal_corner;
{174 Transversely_expanded_plate-like_summits_of_posterior_dorsal_neural_spines absent present;
{175 Last_presacral_rib free fused_to_vertebra;
{176 Sacral_rib_much_narrower_than_the_transverse_process_of_the_first_primordial_sacral_vertebra_(and_dorsosacral_if_present)_in_dorsal_view absent present;
{177 Number_of_dorsosacral_vertebrae none one two;
{178 Caudosacral_vertebra absent present;
{179 Shape_of_the_iliac_articular_facets_of_the_first_primordial_sacral_rib singular divided_into_dorsal_and_ventral_facets_separated_by_a_non-articulating_gap;
{180 Deep,_medially-directed_pit_excavating_the_surface_of_the_non-articulating_gap_of_the_first_primordial_sacral_rib absent_ present_;
{181 Depth_of_the_iliac_articular_surface_of_the_primordial_sacrals less_than_0.75_of_the_depth_of_the_ilium greater_than_0.75_of_the_depth_of_the_ilium;
{182 Sacral_ribs_contributing_to_the_rim_of_the_acetabulum absent present;
{183 Posterior_and_anterior_expansion_of_the_transverse_processes_of_the_first_and_second_primordial_sacral_vertebrae,_respectively,_partly_roofing_the_intercostal_space absent present;
{184 Length_of_first_caudal_centrum longer_anteroposteriorly_than_dorsoventrally_tall taller_than_long highly_compressed_(dorsoventral_height_at_least_twice_anteroposterior_length)_;
{185 Position_of_postzygapophyses_in_proximal_caudal_vertebrae protruding_with_an_interpostzygapophyseal_notch_visible_in_dorsal_view placed_on_either_side_of_the_caudal_end_of_the_base_of_the_neural_spine_without_any_interpostzygapophyseal_notch;
{186 A_hyposphenal_ridge_on_caudal_vertebrae absent present;
{187 Prezygadiapophyseal_laminae_on_anterior_caudals_ absent present;
{188 Depth_of_the_bases_of_the_anterior_caudal_transverse_processes dorsoventrally_shallow_and_directed_mainly_anteroposteriorly,_with_only_a_minimal_incursion_onto_the_centrum dorsoventrally_deep,_with_a_strong_ventral_cant_extending_from_the_neural_arch_to_the_centrum;
{189 Position_of_last_caudal_vertebra_with_a_protruding_transverse_process distal_to_caudal_16 proximal_to_caudal_16;
{190 Orientation_of_posterior_margin_of_proximal_caudal_neural_spines sloping_posterodorsally vertical;
{191 Longitudinal_ventral_sulcus_on_proximal_and_middle_caudal_vertebrae present absent;
{192 Length_of_midcaudal_centra greater_than_twice_the_height_of_their_anterior_faces less_than_twice_the_height_of_their_anterior_faces;
{193 Cross-sectional_shape_of_the_distal_caudal_centra oval_with_rounded_lateral_and_ventral_sides square-shaped_with_flattened_lateral_and_ventral_sides;
{194 Length_of_distal_caudal_prezygapophyses short,_not_overlapping_the_preceding_centrum_by_more_than_a_quarter long_and_overlapping_the_preceding_the_centrum_by_more_than_a_quarter;
{195 Shape_of_the_terminal_caudal_vertebrae unfused,_size_decreasing_toward_tip expanded_and_fused_to_form_a_club-shaped_tail;
{196 'Weaponized'_dermal_spikes_on_tail absent present_;
{197 Length_of_the_longest_chevron less_than_twice_the_length_of_the_preceding_centrum greater_than_twice_the_length_of_the_preceding_centrum_;
{198 Anteroventral_process_on_distal_chevrons absent present;
{199 Mid-caudal_chevrons_with_a_ventral_slit absent present;
{200 Longitudinal_ridge_on_the_dorsal_surface_of_the_sternal_plate absent present;
{201 Dorsoventral_length_of_the_acromion_process_of_the_scapula_(when_long_axis_of_scapula_is_oriented_vertically)__ less_than_1.5_times_the_minimum_width_of_the_scapula_blade greater_than_1.5_times_the_minimum_width_of_the_scapula_blade;
{202 Minimum_width_of_the_scapula greater_than_20_per_cent_of_its_length less_than_20_per_cent_of_its_length;
{203 Dorsal_margin_of_the_acromion_process_of_the_scapula rises_from_the_blade_at_angle_that_is_less_than_65_degrees_from_the_long_axis_of_the_scapula,_at_its_steepest_point rises_from_the_blade_at_angle_that_is_greater_than_65_degrees_from_the_long_axis_of_the_scapula,_at_its_steepest_point;
{204 Width_of_dorsal_expansion_of_the_scapula less_than_the_width_of_the_ventral_end_of_the_scapula equal_to_the_width_of_the_ventral_end_of_the_scapula;
{205 Flat_caudoventrally_facing_surface_on_the_coracoids_between_glenoid_and_coracoid_tubercle absent present;
{206 Coracoid_tubercle present absent;
{207 Length_of_the_humerus less_than_55_per_cent_of_the_length_of_the_femur 55-65_per_cent_of_the_length_of_the_femur 65-70_per_cent_of_the_length_of_the_femur more_than_70_per_cent_of_the_length_of_the_femur;
{208 Shape_of_the_humeral_head Slightly-developed,_rounded_in_anteroposterior_view Flat_in_anteroposterior_view_with_a_minimally_expanded_lateral_component__ Domed,_being_convex/hemispherical_in_anteroposterior_view_with_a_strong_lateral_incursion_onto_the_humeral_shaft;
{209 Shape_of_the_deltopectoral_crest subtriangular subrectangular reduced_to_low_ridge;
{210 Length_of_the_deltopectoral_crest_of_the_humerus less_than_30_per_cent_of_the_length_of_the_humerus 30-50_per_cent_of_the_length_of_the_humerus greater_than_50_per_cent_of_the_length_of_the_humerus;
{211 Shape_of_the_anterolateral_margin_of_the_deltopectoral_crest_of_the_humerus straight strongly_sinuous;
{212 Rugose_pit_centrally_located_on_the_lateral_surface_of_the_deltopectoral_crest absent present;
{213 Well-defined_fossa_on_the_distal_flexor_surface_of_the_humerus present absent;
{214 Transverse_width_of_the_distal_humerus is_less_than_33_per_cent_of_the_length_of_the_humerus greater_than_33_per_cent_of_the_length_of_the_humerus;
{215 Shape_of_the_entepicondyle_of_the_distal_humerus rounded_process with_a_flat_distomedially_facing_surface_bounded_by_a_sharp_proximal_margin;
{216 Length_of_the_radius greater_than_80_per_cent_of_the_humerus less_than_80_per_cent_of_the_humerus;
{217 Radial_fossa_on_anterolateral_corner_of_proximal_ulna absent present,_but_only_shallowly_defined_ a_well-defined_recess,_deeper_than_the_transverse_width_of_the_anterior_end_of_the_anterior_process;
{218 Olecranon_process_on_proximal_ulna present absent greatly_enlarged_olecranon;
{219 Maximum_linear_dimensions_of_the_ulnare_and_radiale exceed_that_of_at_least_one_of_the_first_three_distal_carpals less_than_any_of_the_distal_carpals;
{220 Transverse_width_of_the_first_distal_carpal less_than_120_per_cent_of_the_transverse_width_of_the_second_distal_carpal greater_than_120_per_cent_of_the_transverse_width_of_the_second_distal_carpal;
{221 Sulcus_across_the_medial_end_of_the_first_distal_carpal absent present;
{222 Lateral_end_of_first_distal_carpal abuts_second_distal_carpal overlaps_second_distal_carpal;
{223 Second_distal_carpal completely_covers_the_proximal_end_of_the_second_metacarpal does_not_completely_cover_the_proximal_end_of_the_second_metacarpal;
{224 Ossification_of_the_fifth_distal_carpal present absent;
{225 Length_of_the_manus less_than_38_per_cent_of_the_humerus_+_radius 38-45_per_cent_of_the_humerus_+_radius greater_than_45_per_cent_of_the_humerus_+_radius;
{226 Shape_of_metacarpus flattened_to_gently_curved_and_spreading a_colonnade_of_subparallel_metacarpals_tightly_curved_into_a_U-shape;
{227 Proximal_width_of_first_metacarpal less_than_the_proximal_width_of_the_second_metacarpal greater_than_the_proximal_width_of_the_second_metacarpal;
{228 Minimum_transverse_shaft_width_of_first_metacarpal less_than_twice_the_minimum_transverse_shaft_width_of_second_metacarpal greater_than_twice_the_minimum_transverse_shaft_width_of_second_metacarpal;
{229 Proximal_end_of_first_metacarpal flush_with_other_metacarpals inset_into_the_carpus;
{230 Shape_of_the_first_metacarpal proximal_width_less_than_65_per_cent_of_its_length proximal_width_65-80_per_cent_of_its_length proximal_width_80-100_per_cent_of_it_length greater_than_100_per_cent_of_its_length;
{231 Strong_asymmetry_in_the_lateral_and_medial_distal_condyles_of_the_first_metacarpal absent_ present;
{232 Deep_distal_extensor_pits_on_the_second_and_third_metacarpals absent present;
{233 Shape_of_the_distal_ends_of_second_and_third_metacarpals subrectangular_in_distal_view trapezoidal_with_flexor_rims_of_distal_collateral_ligament_pits_flaring_beyond_extensor_rims;
{234 Shape_of_the_fifth_metacarpal longer_than_wide_at_the_proximal_end_with_a_flat_proximal_surface almost_as_wide_as_it_is_long_with_a_strongly_convex_proximal_articulation_surface;
{235 Length_of_the_fifth_metacarpal less_than_75_per_cent_of_the_length_of_the_third_metacarpal greater_than_75_per_cent_of_the_length_of_the_third_metacarpal;
{236 Length_of_manual_digit_one less_than_the_length_of_manual_digit_two greater_than_the_length_of_manual_digit_two;
{237 Ventrolateral_twisting_of_the_transverse_axis_of_the_distal_end_of_the_first_phalanx_of_manual_digit_one_relative_to_its_proximal_end absent present_but_much_less_than_60_degrees 60_degrees;
{238 Length_of_the_first_phalanx_of_manual_digit_one less_than_the_length_of_the_first_metacarpal greater_than_the_length_of_the_first_metacarpal;
{239 Shape_of_the_proximal_articular_surface_of_the_first_phalanx_of_manual_digit_one rounded with_an_embayment_on_the_medial_side;
{240 Shape_of_the_first_phalanx_of_manual_digit_one elongate_and_subcylindrical strongly_proximodistally_compressed_and_wedge-shaped;
{241 Length_of_the_penultimate_phalanx_of_manual_digit_two less_than_the_length_of_the_second_metacarpal greater_than_the_length_of_the_second_metacarpal;
{242 Length_of_the_penultimate_phalanx_of_manual_digit_three less_than_the_length_of_the_third_metacarpal greater_than_the_length_of_the_third_metacarpal;
{243 Shape_of_non-terminal_phalanges_of_manual_digits_two_and_three longer_than_wide as_long_as_wide;
{244 Shape_of_the_unguals_of_manual_digits_two_and_three straight strongly_curved_with_tips_projecting_well_below_flexor_margin_of_proximal_articular_surface;
{245 Length_of_the_ungual_of_manual_digit_two greater_than_the_length_of_the_ungual_of_manual_digit_one 75-100_per_cent_of_the_ungual_of_manual_digit_one less_than_75_per_cent_of_the_ungual_of_manual_digit_one the_ungual_of_manual_digit_two_is_absent;
{246 Phalangeal_formula_of_manual_digits_two_and_three three_and_four,_respectively with_at_least_one_phalanx_missing_from_each_digit;
{247 Phalangeal_formula_of_manual_digits_four_and_five greater_than_2-0,_respectively less_than_2-0,_respectively;
{248 Strongly_convex_dorsal_margin_of_the_ilium absent present;
{249 Cranial_extent_of_preacetabular_process_of_ilium does_not_project_further_anterior_than_the_cranial_margin_of_the_pubic_peduncle projects_anterior_to_the_cranial_margin_of_the_pubic_peduncle;
{250 Shape_of_the_preacetabular_process blunt_and_rectangular with_a_pointed,_projecting_cranioventral_corner_and_a_rounded_dorsum;
{251 Depth_of_the_preacetabular_process_of_the_ilium much_less_than_the_depth_of_the_ilium_above_the_acetabulum subequal_to_the_depth_of_the_ilium_above_the_acetabulum;
{252 Length_of_preacetabular_process_of_the_ilium less_than_twice_its_depth greater_than_twice_its_depth;
{253 Medial_wall_of_acetabulum fully_closing_acetabulum_with_a_triangular_ventral_process_between_the_pubic_and_ischial_peduncles partially_open_acetabulum_with_a_straight_ventral_margin_between_the_peduncles partially_open_acetabulum_with_a_concave_ventral_margin_between_the_peduncles fully_open_acetabulum_with_medial_ventral_margin_closely_approximating_lateral_rim_of_acetabulum;
{254 Length_of_the_pubic_peduncle_of_the_ilium less_than_twice_the_craniocaudal_width_of_its_distal_end greater_than_twice_the_craniocaudal_width_of_its_distal_end;
{255 Caudally_projecting_'heel'_at_the_distal_end_of_the_ischial_peduncle absent present;
{256 Length_of_the_ischial_peduncle_of_the_ilium similar_to_pubic_peduncle much_shorter_than_pubic_peduncle virtually_absent_so_that_the_chord_connecting_the_distal_end_of_the_pubic_peduncle_with_the_ischial_articular_surface_contacts_the_postacetabular_process;
{257 Length_of_the_postacetabular_process_of_the_ilium between_40_and_100_per_cent_of_the_distance_between_the_pubic_and_ischial_peduncles less_than_40_per_cent_of_the_distance_between_the_pubic_and_ischial_peduncles more_than_100_per_cent_of_the_distance_between_the_pubic_and_ischial_peduncles;
{258 Well_developed_brevis_fossa_with_sharp_margins_on_the_ventral_surface_of_the_postacetabular_process_of_the_ilium absent present,_ventrally_facing_ present,_lateroventrally_facing;
{259 Anterior_end_of_ventrolateral_ridge_bounding_brevis_fossa not_connected_to_supracetabular_crest joining_supracetabular_crest;
{260 Shape_of_the_caudal_margin_of_the_postacetabular_process_of_the_ilium rounded_to_bluntly_pointed square_ended with_a_pointed_ventral_corner_and_a_rounded_caudodorsal_margin;
{261 Width_of_the_conjoined_pubes less_than_75_per_cent_of_their_length greater_than_75_per_cent_of_their_length;
{262 Pubic_tubercle_on_the_lateral_surface_of_the_proximal_pubis present_ absent;
{263 Proximal_anterior_profile_of_pubis anterior_margin_of_pubic_apron_smoothly_confluent_with_anterior_margin_of_iliac_pedicel iliac_pedicel_set_anterior_to_the_pubic_apron_creating_a_prominent_inflection_in_the_proximal_anterior_profile_of_the_pubis;
{264 Minimum_transverse_width_of_the_pubic_apron much_more_than_40_per_cent_of_the_width_across_the_iliac_peduncles_of_the_ilium less_than_40_per_cent_of_the_width_across_the_iliac_peduncles_of_the_ilium;
{265 Position_of_the_obturator_foramen_of_the_pubis at_least_partially_occluded_by_the_iliac_pedicel_in_anterior_view completely_visible_in_anterior_view;
{266 Lateral_margins_of_the_pubic_apron_in_anterior_view straight concave;
{267 Orientation_of_distal_third_of_the_blades_of_the_pubic_apron confluent_with_the_proximal_part_of_the_pubic_apron twisted_posterolaterally_relative_to_proximal_section_so_that_the_anterior_surface_turns_to_face_laterally;
{268 Orientation_of_the_entire_blades_of_the_pubic_apron transverse twisted_posteromedially;
{269 Craniocaudal_expansion_of_the_distal_pubis absent less_than_15_per_cent_of_the_length_of_the_pubis greater_than_15_per_cent_of_the_length_of_the_pubis;
{270 Elongate_interischial_fenestra absent present;
{271 Longitudinal_dorsolateral_sulcus_extending_along_proximal_half_of_the_shaft_of_the_ischium absent present;
{272 Shape_of_distal_ischium broad_and_plate-like,_not_distinct_from_obturator_region with_a_discrete_rod-like_distal_shaft;
{273 Length_of_ischium less_than_that_of_the_pubis greater_than_that_of_the_pubis;
{274 Ischial_component_of_acetabular_rim larger_than_the_pubic_component equal_to_the_pubic_component;
{275 Shape_of_the_transverse_section_of_the_ischial_shaft ovoid_to_subrectangular triangular;
{276 Orientation_of_the_long_axes_of_the_transverse_section_of_the_distal_ischia meet_at_an_angle are_coplanar;
{277 Depth_of_the_transverse_section_of_the_ischial_shaft much_less_than_the_transverse_width_of_the_section at_least_as_great_as_the_transverse_width_of_the_section;
{278 Distal_ischial_expansion absent present;
{279 Transverse_width_of_the_conjoined_distal_ischial_expansions greater_than_their_sagittal_depth less_than_their_sagittal_depth;
{280 Length_of_the_hindlimb greater_than_the_length_of_the_trunk less_than_the_length_of_the_trunk;
{281 Longitudinal_axis_of_the_femur_in_lateral_view strongly_bent_with_an_offset_between_the_proximal_and_distal_axes_greater_than_20_degrees weakly_bent_with_an_offset_of_around_20_degrees_or_less straight;
{282 Shape_of_the_cross-section_of_the_mid-shaft_of_the_femur subcircular strongly_elliptical_with_the_long_axis_orientated_mediolaterally;
{283 Angle_between_the_long_axis_of_the_femoral_head_and_the_transverse_axis_of_the_distal_femur about_30_degrees close_to_0_degrees;
{284 Shape_of_femoral_head roughly_rectangular_in_profile_with_a_sharp_medial_distal_corner roughly_hemispherical_with_no_sharp_medial_distal_corner;
{285 Posterior_proximal_tubercle_on_femur well_developed,_producing_a_pronounced_swelling_on_the_posterior_margin_of_the_femoral_head reduced_to_absent;
{286 Shape_of_the_lesser_trochanter small_rounded_tubercle proximodistally_orientated,_elongate_ridge absent;
{287 Position_of_proximal_tip_of_lesser_trochanter level_with_the_femoral_head distal_to_the_femoral_head;
{288 Projection_of_the_lesser_trochanter just_a_scar_upon_the_femoral_surface a_raised_process;
{289 Transverse_ridge_extending_laterally_from_the_lesser_trochanter absent_ present;
{290 Height_of_the_lesser_trochanter_in_cross_section less_than_its_basal_width at_least_as_high_as_its_basal_width;
{291 Position_of_the_lesser_trochanter_in_anterior_view near_the_centre_of_the_anterior_face_of_the_femoral_shaft close_to_the_lateral_margin_of_the_femoral_shaft;
{292 Visibility_of_the_lesser_trochanter_in_posterior_view not_visible visible;
{293 Height_of_the_fourth_trochanter a_low_rugose_ridge a_tall_crest;
{294 Position_of_the_fourth_trochanter_along_the_length_of_the_femur in_the_proximal_half straddling_the_midpoint;
{295 Symmetry_of_the_profile_of_the_fourth_trochanter_of_the_femur subsymmetrical_without_a_sharp_distal_corner asymmetrical_with_a_steeper_distal_slope_than_the_proximal_slope_and_a_distinct_distal_corner symmetrical,_almost_rectangular_in_lateral_view_with_proximal_and_distal_corners_approaching_an_angle_of_90_degrees;
{296 Shape_of_the_profile_of_the_fourth_trochanter_of_the_femur rounded subrectangular;
{297 Position_of_fourth_trochanter_along_the_mediolateral_axis_of_the_femur centrally_located on_the_medial_margin;
{298 Extensor_depression_on_anterior_surface_of_the_distal_end_of_the_femur absent present;
{299 Size_of_the_medial_condyle_of_the_distal_femur subequal_to_the_fibular_+_lateral_condyles larger_than_the_fibular_+_lateral_condyles;
{300 Well-developed_tibiofibular_crest_on_distal_femur absent present;
{301 Distal_surface_of_tibiofibular_crest as_deep_anteroposteriorly_as_wide_mediolaterally_or_deeper wider_mediolaterally_than_deep_anteroposteriorly;
{302 Tibia_:_femur_length_ratio tibia_subequal_or_longer_than_the_femur between_0.6_and_0.9 less_than_0.6;
{303 Orientation_of_cnemial_crest projects_anteriorly_to_anterolaterally projecting_laterally;
{304 Paramarginal_ridge_on_lateral_surface_of_cnemial_crest absent_ present;
{305 Position_of_the_tallest_point_of_the_cnemial_crest close_to_the_proximal_end_of_the_crest about_half-way_along_the_length_of_the_crest,_creating_an_anterodorsally_sloping_proximal_margin_of_the_crest;
{306 Proximal_end_of_tibia_with_a_flange_of_bone_that_contacts_the_fibula absent_ present;
{307 Position_of_the_posterior_end_of_the_fibular_condyle_on_the_proximal_articular_surface_tibia anterior_to_the_posterior_margin_of_the_proximal_articular_surface level_with_the_posterior_margin_of_the_proximal_articular_surface;
{308 Shape_of_the_proximal_articular_surface_of_the_tibia transverse_width_subequal_to_anteroposterior_length transverse_width_between_0.6_and_0.9_times_anteroposterior_length anteroposterior_length_twice_the_transverse_width_or_higher;
{309 Transverse_width_of_the_distal_tibia subequal_to_its_craniocaudal_length greater_than_its_craniocaudal_length;
{310 Anteroposterior_width_of_the_lateral_side_of_the_distal_articular_surface_of_the_tibia as_wide_as_the_anteroposterior_width_of_the_medial_side narrower_than_the_anteroposterior_width_of_the_medial_side;
{311 Relationship_of_the_posterolateral_process_of_the_distal_end_of_the_tibia_with_the_fibula not_flaring_laterally_and_not_making_significant_contact_with_the_fibula flaring_laterally_and_backing_the_fibula;
{312 Shape_of_the_distal_articular_end_of_the_tibia_in_distal_view ovoid subrectangular;
{313 Shape_of_the_anteromedial_corner_of_the_distal_articular_surface_of_the_tibia forming_a_right_angle forming_an_acute_angle;
{314 Position_of_the_lateral_margin_of_descending_caudoventral_process_of_the_distal_end_of_the_tibia protrudes_laterally_at_least_as_far_as_the_craniolateral_corner_of_the_distal_tibia set_well_back_from_the_craniolateral_corner_of_the_distal_tibia;
{315 A_triangular_rugose_area_on_the_medial_side_of_the_fibula absent present;
{316 Transverse_width_of_the_midshaft_of_the_fibula greater_than_0.75_of_the_transverse_width_of_the_midshaft_of_the_tibia between_0.5_and_0.75_of_the_transverse_width_of_the_midshaft_of_the_tibia less_than_0.5_of_the_transverse_width_of_the_midshaft_of_the_tibia;
{317 Position_of_fibula_trochanter on_anterior_surface_of_fibula laterally_facing anteriorly_facing_but_with_strong_lateral_bulge;
{318 Depth_of_the_medial_end_of_the_astragalar_body_in_cranial_view roughly_equal_to_the_lateral_end much_shallower_creating_a_wedge-shaped_astragalar_body;
{319 Shape_of_the_posteromedial_(or_is_supposed_to_be_anteromedial!?)_margin_of_the_astragalus_in_dorsal_view evenly_rounded_without_formation_of_a_caudomedial_corner forming_a_moderately_sharp_corner_of_a_subrectangular_astragalus;
{320 Dorsally_facing_horizontal_shelf_forming_part_of_the_fibular_facet_of_the_astragalus present absent_with_a_largely_vertical_fibular_facet;
{321 Pyramidal_dorsal_process_on_the_posteromedial_corner_of_the_astragalus absent present;
{322 Shape_of_the_ascending_process_of_the_astragalus anteroposteriorly_deeper_than_transversely_wide transversely_wider_than_anteroposteriorly_deep;
{323 Posterior_extent_of_ascending_process_of_the_astragalus well_anterior_to_the_posterior_margin_of_the_astragalus close_to_the_posterior_margin_of_the_astragalus;
{324 Sharp_medial_margin_around_the_depression_posterior_to_the_ascending_process_of_the_astragalus absent_ present;
{325 Buttress_dividing_posterior_fossa_of_astragalus_and_supporting_ascending_process absent present_;
{326 Vascular_foramina_set_in_a_fossa_at_the_base_of_the_ascending_process_of_the_astragalus present_ absent_;
{327 Distal_articular_surface_of_astragalus relatively_flat_or_weakly_convex extremely_convex_and_roller-shaped;
{328 Transverse_width_of_the_calcaneum greater_than_30_per_cent_of_the_transverse_width_of_the_astragalus less_than_30_per_cent_of_the_transverse_width_of_the_astragalus;
{329 Lateral_surface_of_calcaneum simple with_a_fossa;
{330 Medial_peg_of_calcaneum_fitting_into_astragalus present,_even_if_rudimentary absent;
{331 Calcaneal_tuber large_and_well_developed highly_reduced_to_absent;
{332 Shape_of_posteromedial_heel_of_distal_tarsal_four_(lateral_distal_tarsal) proximodistally_deepest_part_of_the_bone no_deeper_than_the_rest_of_the_bone;
{333 Shape_of_posteromedial_process_of_distal_tarsal_four_in_proximal_view rounded pointed;
{334 Ossified_distal_tarsals present_ absent_;
{335 Proximal_width_of_the_first_metatarsal is_less_than_the_proximal_width_of_the_second_metatarsal at_least_as_great_as_the_proximal_width_of_the_second_metatarsal;
{336 Size_of_first_metatarsal_ maximum_proximal_breadth_0.4_times_its_proximodistal_length_or_less maximum_proximal_breadth_between_0.4_and_0.7_times_its_proximodistal_length maximum_proximal_breadth_greater_than_0.7_times_its_proximodistal_length;
{337 Orientation_of_proximal_articular_surface_of_metatarsal_one horizontal sloping_proximolaterally_relative_to_the_long_axis_of_the_bone;
{338 Shaft_of_metatarsal_I closely_appressed_to_metatarsal_II_throughout_its_length only_closely_appressed_proximally,_with_a_space_between_metatarsals_I_and_II_distally;
{339 Orientation_of_the_transverse_axis_of_the_distal_end_of_metatarsal_one horizontal angled_dorsomedially;
{340 Shape_of_the_medial_margin_of_the_proximal_surface_of_the_second_metatarsal straight concave;
{341 Shape_of_the_lateral_margin_of_the_proximal_surface_of_the_second_metatarsal straight_ concave;
{342 Projection_of_ventral_flange_on_proximal_surface_of_second_metatarsal neither_corner_appreciably_more_dveloped_than_the_other laterally_flaring_ medially_flaring_;
{343 Well-developed_facet_on_proximolateral_corner_of_plantar_ventrolateral_flange_of_MT_II_for_articulation_with_medial_distal_tarsal absent present;
{344 Length_of_the_third_metatarsal greater_than_40_per_cent_of_the_length_of_the_tibia less_than_40_per_cent_of_the_length_of_the_tibia;
{345 Proximal_outline_of_metatarsal_III subtriangular_with_acute_or_rounded_posterior_border subtrapezoidal,_with_posterior_border_broadly_exposed_in_plantar_view;
{346 Minimum_transverse_shaft_diameters_of_third_and_fourth_metatarsals greater_than_60_per_cent_of_the_minimum_tansverse_shaft_diameter_of_the_second_metatarsal less_than_60_per_cent_of_the_minimum_tansverse_shaft_diameter_of_the_second_metatarsal;
{347 Transverse_width_of_the_proximal_end_of_the_fourth_metatarsal less_than_twice_the_anteroposterior_depth_of_the_proximal_end at_least_twice_the_anteroposterior_depth_of_the_proximal_end;
{348 Angle_formed_by_the_anterior_and_anteromedial_borders_of_metatarsal_IV obtuse right_angle,_or_acute;
{349 Transverse_width_of_the_proximal_end_of_the_fifth_metatarsal less_than_25_per_cent_of_the_length_of_the_fifth_metatarsal between_30_and_49_per_centof_the_length_of_the_fifth_metatarsal greater_than_50_per_cent_of_the_length_of_the_fifth_metatarsal;
{350 Transverse_width_of_distal_articular_surface_of_metatarsal_four_in_distal_view greater_than_the_anteroposterior_depth less_than_the_anteroposterior_depth;
{351 Pedal_digit_five reduced,_non-weight_bearing large_(fifth_metatarsal_at_least_70_per_cent_of_fourth_metatarsal),_robust_and_weight_bearing;
{352 Length_of_non-terminal_pedal_phalanges all_longer_than_wide proximalmost_phalanges_longer_than_wide_while_more_distal_phalanges_are_as_wide_as_long all_non-terminal_phalanges_are_as_wide,_if_not_wider,_than_long;
{353 Length_of_the_first_phalanx_of_pedal_digit_one greater_than_the_length_of_the_ungual_of_pedal_digit_one less_than_the_length_of_the_ungual_of_pedal_digit_one;
{354 Length_of_the_ungual_of_pedal_digit_one less_than_at_least_some_non-terminal_phalanges longer_than_all_non-terminal_phalanges_but_shorter_than_first_metatarsal longer_than_the_first_metatarsal;
{355 Shape_of_the_ungual_of_pedal_digit_one shallow,_pointed,_with_convex_sides_and_a_broad_ventral_surface deep,_abruptly_tapering,_with_flattened_sides_and_a_narrow_ventral_surface;
{356 Shape_of_proximal_articular_surface_of_pedal_unguals proximally_facing,_visible_on_medial_and_lateral_sides proximomedially_facing_and_visible_only_in_medial_view,_causing_medial_deflection_of_pedal_unguals_in_articulation;
{357 Penultimate_phalanges_of_pedal_digits_two_and_three well-developed reduced_disc-shaped_elements_if_they_are_ossified_at_all;
{358 Shape_of_the_unguals_of_pedal_digits_two_and_three dorsoventrally_deep_with_a_proximal_articulating_surface_that_is_at_least_as_deep_as_it_is_wide dorsoventrally_flattened_with_a_proximal_articulating_surface_that_is_wider_than_deep;
{359 Length_of_the_ungual_of_pedal_digit_two greater_than_the_length_of_the_ungual_of_pedal_digit_one between_90_and_100_per_cent_of_the_length_of_the_ungual_of_pedal_digit_one less_than_90_per_cent_of_the_length_of_the_ungual_of_pedal_digit_one;
{360 Size_of_the_ungual_of_pedal_digit_three greater_than_85_per_cent_of_the_ungual_of_pedal_digit_two_in_all_linear_dimensions less_than_85_per_cent_of_the_ungual_of_pedal_digit_two_in_all_linear_dimensions;
{361 Number_of_phalanges_in_pedal_digit_four four fewer_than_four;
{362 Phalanges_of_pedal_digit_five present_ absent_;
{363 Femoral_length less_than_200_mm between_200_and_399_mm between_400_and_599_mm between_600_and_799_mm between_800_and_1000_mm greater_than_1000_mm;
{364 Numbe_of_foramina_in_proximal_portion_of_pubis one two;
;
ccode	+ 7 12 18 22 39 56 68 91 101 116 120 130 133 144 147 149 150 157 162 167 170 177 184 207 210 217 225 230 237 245 253 256 269 281 302 308 316 336 349 352 354 359 363 364 *;
proc /;
comments 0
;
