# Supplementary material for: Anatomy and systematics of the sauropodomorph Sarahsaurus aurifontanalis from the Early Jurassic Kayenta Formation
Source: PLoS One. 2018 Oct 10;13(10):e0204007. doi: 10.1371/journal.pone.0204007 (PMC6179219; doi:10.1371/journal.pone.0204007)
Supplement: S1 Files — TNT files for the phylogenetic and sensitivity analyses in this paper for the modified Yates, Upchurch et al. matrices, and McPhee and Choiniere matrices. (ZIP) [file pone.0204007.s005.zip › S5_Files/Upchurch with Harvard skull.tnt]

xread
303 40
Marasuchus	???????????????????????????????????????????????????????????00??00?0?????????????????????????????????????000??000?1?1000??11000?100000001?00000?00?0?00001?0?????00?????110?0???1??????????????????????????0000000010100000000000010001?0?001000000100000000??0000?000000100000??0??0?0??000?????????????????000
Heterodontosaurus	000000???00000????00???010?1??00???000?00000???0??000????00????????????001011011??0???1000011001?0000?1000000000?001000?011000?0000000000111???000000000100000000010000110000000?00000000100010001000000010100101?001001101?00000??000000010000001???000?0000????????????0000???0??0????00?000000000??????????0
Lesothosaurus	0000000000000000000000001000010000010000000000000111010?000000?01000?000010000110011100000110001000??010000?0100?001000?011000?00000000??111???0?00?10????0000??000000010001???0?????0???10001010?000???0101001000001000100?0000?0?00??00?01001001000000000000100????????00000??0??0????0??000??000???????????0
Eoraptor	000100???00?0000?000???000?11?00??000?1000000??0??11010?????????????1??000000011??0?0??000010?0[0 1]000?????00?????0????00?????????0???????1?010???0??????001?0?00??00?0?0?100?????0???????001????0?0??????????000000?000000100?0??00???01?000??000001???0000000001??10??00??000?0???????0??0????????????????????00
Herrerasaurus	000000000000001000100??000000000000010000000000000000100000?00100000?000000000010001100000001000000??00???000?0?00000000000000000000000?0000100100000000??0001??00?0?0000000000100000000010001000000000000000000000000000000000000010100010100000100000001000000010?0000000000100000010000100000000000000000000
Guaibasaurus	????????????????????????????????????????????????????????????????????????????????????????????????????????????????????00101000??0?000??01??100???0??000???1??0?1?0????????????????????????????????????????????????0000?00?11?11??00000?1010?000000000?00000000001?0100000?000000??0??0?0??0000100000000??0????0?0
Coelophysis	000011000000000000000?0000000000001100000010000000100?00000?00?0000?0000000000010000?00000000000000100001000100011?10000000000010000000101110?0000000000100000000000000000000000000000000000010?000000000001?00000000000??0000?0100011000001000100000000000000100????????00000?00000?0??000000000000??????????[0 1]
Ammosaurus	1?????????????????????????????????????????????????????????????????????????????????1?????????????????????10????????????0?1??0?????????????100100????????????????????000????????????????????????????????????010011100010????0??110???????????????????00?0?100?0????1???????0000011111010??0??1????0000??????????0
Anchisaurus	100??????0?011111?00101?10????110101110???1100110011?1?0101102210100???01100??001011?11????11?11011??10110??0??001010000?110??01000000?0?????0????????????100[0 1]??10100001101000?001?1?1?1111001110111011001010011100010000?00?11010101110010000000[0 1]10010?1001011?01??00?0100000110110101000001010??00??0????10?0
Antetonitrus	?????????????????????????????????????????????????????????????????????????????????????????????????????????0001??????10010?00000101010101?????????10010?????0100??11100001111010100????1?11111111???10???????????????????????0???01000??????01001011100001110101100?????????1010111??0????????110?10?01?100??1000
Barapasaurus	???????????????????????????????????????????????????????????????????????????????????????11111????11??????11?0?111???0101100010010111111???110110??0?0??1???010101?????1??????111?1??????????????????????????101011??11101000110011111??0110??110111?111111???11111111?????1?????????????????????1????????????0?0
Blikanasaurus	????????????????????????????????????????????????????????????????????????????????????????????????????????????????????????????????????????????????????????????????????????????????????????????????????????????????????????????????????????????????????????????011?0100011??01010111101101110?11000100011?0?1?1?0?
Camarasaurus	1110111001111001011?00001100011100?0110111110??1100011100010022100001121101011101001?201111111111111100001101111011?11110??100101111111?0111??021110011010100101110011011111111111??000110000010100011111101110?1001110100011??1????111??00111011011?11111111101111111101111110010011111111111111111011???11000
Camelotia	?????????????????????????????????????????????????????????????????????????????????????????????????????????0?????????00000???0??0?????0??????????2?1???0???????????????????????????????????????????????????????????????????????1?01???????0001001?1?1011011??10???????????????????????????1??????0??????????????0
Chinshakiangosaurus	???????????1???????????????????????????????????????????????????????????00111?????????101010100???11??????0?????????????????????????????????????????????????????????????????????????????????????????????????????????????????????????????????????0?????11????????????????????????????????????????????????????????
Efraasia	10??10??100011????00????????0000?0?10?????????0???11?000??1?10001010???0?100??111?????100001000100010?1??0001??0???100?????000010000001?00100010100100001?00101000?1?0011001000000111?00011001100?10010001?000000??01000110000?000001100????0000010000000100?01001??0011000000???1?01010001?10001100??0???00000
Gyposaurus	???????????0??????????????????????????????????????????????????????????????????????11???00001???????10?1?0000?000???1000?1?00???????????0?01000??????????????????0010001???0?000001?1??????111???0111??????100??01?0010????011010???????101000000???00100?10?0??0?10???????000011011010??0??11??0??????????????0
Jingshanosaurus	11101110?000111???0010??1000?00???0010000010???10??????0000?01????0????0111?1001??0??11??0010001???10?111000?00001100000010000?100000010?01010?11?100000101000010000000000?1?0?0???????1011111??0?1?111011?0000010001000?2000000100111010??????000000000?101000??100011?10101???1??01011001111000010????1???110
Kotasaurus	???????????????????????????????????????????????????????????????????????????????????????11111???1?1?11?0?00?001010??11011???000100011???1?11011?21?10?0????0000??1100010???10??11????????????????????0??????100101?00100000??1???????1?01????1?010011011111010?110??1111???101???????????0??????????????????????
Lessemsaurus	???????????????????????????????????????????????????????????????????????????????????????????????????????????????????0??0?0110????????????????????????????????????????????????????????????????????????????????????????????????????????????????????????????????????????????????????????????????????????11?????1010
Melanorosaurus	??????????1????????????????1???1????????????1?????11?????????2????????????0???????????1?????????01????1??0001000???10000011000100000001??1100002101000????0100??10010001100110?0????????????11?????????????010011010100001?001101001??010101001000101100110101100100001???000?1111?0????1??????0????01100?11000
Mussaurus	00??11???0??01??????11?00???????10????1??0000??1??1??????0?????????????[0 1]110?00[0 1]1??????100??1??????????0000?????????????????????????????0?010????????????????????10??00???????0?0???1????????1???011?????????????????????????0????????????0?????0???0000??00??????????????0??0???[0 1]???10?????1???0??????????????0
Omeisaurus	1110111001111000011?00001100011100101?0111100???10001110001002?1?00??1?110101110?001?101111111111111100111110111011?11110??10010111111???111??021110011111101101110011011110111011???0?1100001101000???????1110?1001110100011??11111110?????11011001?111111111011111001??111111010011111101111111111????????0?0
Plateosauravus	?????????0??????????????????????????????????????????????????????????????????????????????????????????????10???000???0??000100?????????????10000???????0????????????1[0 1]00??????00?00???????????1???1??????????00??00000?0????10?010???????101100000???00000????00?001?0????????0011???010?????????0?????????????00
Plateosaurus	1011101110001111100111110111100011011010000011000[0 1]1100111101111010001010110000111111?1100001000100010111100010000[0 1]0100000100110100000010110010101100000010001010001100010001000000111111011111110111010001?010011100101002100[0 1]00000000010000000001000000010100100100001100000011111010100?110000100000000011000
Riojasaurus	1011??1??0001111100111?011??0?00?1010?0000100010001100??100?10101?0???10110000001110??10000100010001001100001100?1010000010010010000001?1010001?10000?????001010111[0 1]0011101100000111111??111111101100111?0?0100111101010120000101000010101010010011011001101001001?0001??0000011111010110001000?10??????????010
Saturnalia	1??????????0??0000????????????00???????????????????1000?????0000?00????010?100????????0000011001000?????0000?000???1000????00001000000100000??00???1??????101110?0?1?001000100000??????????????????????????000?00?001000120001?0000011010???000?010???000100?0000?0?000000000?0001?0?000???000????0000000000000
Shunosaurus	1110111001110000001?0000110001110?0010011110000100001110001?0221??0??121101010001001?10111110111111110101101011101101010100100?0101111?10110000?11100111?1?01?01100010011111111011??00?110000?101?00111111?1110010011101000110011111110110??1101000111111111111?111?0?101111111010001111111111111110????????0?0
Thecodontosaurus	10????????00??1[0 1][0 1]0??1010????0000???100???0100?010?1??[0 1]00?0100000101100001[0 1]0000000001?1100001000100010[0 1]??00001000100100000100000100000000?0001010000110000?000010??10000???01000001110000010001000110010000?0100?000010000100?100??0?1100000?0000010000000??000000100001??0000?1101?0??10?000000?1000?0???????10
Vulcanodon	???????????????????????????????????????????????????????????????????????????????????????????????????????????0?????????????????????????????11000?2?11?01?01??101??11?01101111011111???????????????1???????????????1???110?0?0110001011110111001001111011?111110?111101111011110110110011110?1111101110?1??00?1000
Yunnanosaurus	1000111010001?????1?0???101000110001101001100?1101110??0?00????????????001000001???002???101??0100????111000???????10000???0?????????????01000??????????????????001100??????00?0??????????111???0111???????00??01?0010????100010???????101100000???00000??0?00?00100??????000?11111??????????????????0???11??10
Sarahsaurus	????????????1???????????1?????????????????????0??????011?10?00100?0????????????????????????????????10?11100100010111000001001201000000101??0101[0 1]0100000010001010000100110001101000111011[0 1]1000001?1110110010000001100101002110010100011010110000001000000010100101100000??00000111??01111001100001110000?0011001
Seitaad	???????????????????????????????????????????????????????????????????????????????????????????????????????????????????0000?0?0???0??0????1??????????????????00010????11000???01100001111111111111010111????01?????????????????1??0010?011????????????????????????1??1?0011?00100???11?1????00?100000010?0???0?10?0
Lufengosaurus	10?111???0?0111100011???1???00101?011010001010000?11??10?10?01200?01101??1???01110?111?00001??0100?10?1?10000000????000011001101000000?0001000121100000010001110001100110001000001111111011111110111110110101000110010000211001010011101011???000100010011010010010?001100000?111110101100111?0?111010111011000
Massospondylus	101[0 1]111010001011100011?111111010100110100010001[0 1]0[0 1]110??1100[0 1]0010110??000110000001101?11000010101001101??1000000001010000011010010000001?1010001[0 1 2]010000001?000[0 1]100011000100010000001111110111111101111110010010001000100000110000100111010110000001000000110100101100001100000011111010110011000011100?00?011000
Adeopapposaurus	10101110100010111000110011111010100110110010010100110001110?0011110110001100000111011110000101110011011110000000011100000100100100000010101000101100000010000110000000110001000000?0111101110110011101100100100011001000001100001001110101100000010000000101001011000011000000111110101100111000111000000011010
Leyesaurus	?0????10?00010111000111?11???010?01?110?0?100?010?11?001????00111??11?100100?00?110111100001?111001??1111?000000?11????????????????????????????011000??????????????????????????????????????????????????????????????????????1?????????????????????????????????????????????0???????11?10110???????????????00?????
Glacialisaurus	???????????????????????????????????????????????????????????????????????????????????????????????????????????????????????????????????????????????????????????????????????????????????????????????????????????????????????????????????????????????????????0???0?????1?1001??0??00111111????????????????10111011???
Coloradisaurus	?0111110100011111001111??11????0?01110100?001??10111001111011110110??0101100001111?001100001?001001??10110000000000000000100??01001010111??0???1??000?????000010000100110001??????????????????1????????????0000011??1010??0111001001110100100000011010000101001?01000010?0000011?111101100111000111011111011110
MCZ8893	100?11???0?01010100011001??1?0111010101???10010100111110111?20100?011?1011000011??01111100011001000????????????????????????????????????????????????????????????????????????????????????????????????????????????????????????????????????????????????????????????????????????????????????????????????????????????
;

ccode	 +  0.302 *;


proc /;
comments 0
;
