# Supplementary material for: Anatomy and systematics of the sauropodomorph Sarahsaurus aurifontanalis from the Early Jurassic Kayenta Formation
Source: PLoS One. 2018 Oct 10;13(10):e0204007. doi: 10.1371/journal.pone.0204007 (PMC6179219; doi:10.1371/journal.pone.0204007)
Supplement: S1 Files — TNT files for the phylogenetic and sensitivity analyses in this paper for the modified Yates, Upchurch et al. matrices, and McPhee and Choiniere matrices. (ZIP) [file pone.0204007.s005.zip › S5_Files/Yates combo scoring.tnt]

xread
364 52
Euparkeria	00000000?0000?0000000?000?100100000000000000000?00000000010010000000000000000?0000000?00?000?000000000?1000000000000000000?00000000000???0000??000000000?00?0?00??00000000000000000000000?0?0?????????000?0020000000000??????00000000001?0?0?0000???00?0010?0000?0110000000000010000000000?02?000??01000001?000?100000?0000000??0?00010??0000??0001?100000000?000????????001
Pseudosuchia	0000000000000?0[0 1]000000000?0000000000[0 1]0000000000000000000010000000000000000000?00000000000000000000000000000000000000000000000000000000???0000??000002000?00?0?00??00002000000000000000000000000000[0 1]00?0[0 1]0?002000000000000000000000000000000000000[0 1]000000010?0000?0[0 1]00000000000000000000000?00?0000000000001?0000000000?0000000??0?000000000000000000100000000000[0 1]00-0??000?0
Marasuchus	00???????0?0????????????0?00???????0???????????0???????????????????????????00???00000???????????????????????00?00000000?1?100000000010???00?0??00?000000?00???00??000?00000000?000000000??01010000000?000?0121000?0000??????????????????????????????000000000000?0100010000000000000001000000011000100000000000000001000100100000?00000000000000000?00?0??00???10????????000
Agnosphitys	?0???????0?0????????????11?0?0001000????????????????????????????????????????????????????????????????????????00?000000000????????????????????????????????????????????????????????000??????????????????????????1100?00????????????????????????????????00000020000100????????????????????????????????????????????????10??????011000100??0??????????????????????????????????????
Anchisaurus	10???00??0102?1??11?????111011?010?001010?10001100111101110?10??????01?001101?1??002110??????10?10?00??10000000101?1[1 2]?0111?0011???1001001111011?10000?010?001100?000??0000000??0100?0??0?01?00?10?????11[0 1]0??21100101100??0??1101011100100201000002000[0 1]10113100000?0111100010011?001010000101101000010[0 1]11101000000110111?1?01?010???10111?0?01??0011?0010000010011??0????10?0
Antetonitrus	?1?????????????????????????????????????????????????????????????????????????????????????????????????????????????1?1012000????????0?[0 1]1????????0??00?000001??00210020010121001000????????10000?01100???0?0011??31100010110??????0010?3100???1010?????????????????????011010001????????????1110111100111111110100000011011101?????????????????1011110????[1 2]1?00?0????31?100??1000
Barapasaurus	???????????????????????????????????????????????????????????????????????????????????????????????????????????????1?111211???????????1?1????00??002??100101??00201101111120121100?0[1 2]1001?10?11??1????????101?00?1???????11?????????????????????????????11110131011000111110011???11110010???????????????????1?1?1?????????1?1???????1?????????0???????????1?1??????5????????0?0
Blikanasaurus	???????????????????????????????????????????????????????????????????????????????????????????????????????????????????????????????????????????????????????????????????????????????????????????????????????????????????????????????????????????????????????????????????????????????????????????????????????????0000?0110111?1?0100101101011100101111112102110000100?211?0?1?1?0?
Camelotia	???????????????????????????????????????????????????????????????????????????????????????????????????????????????????????????????????1???????????0??0??001??002100000000??00?0??????????1???0??011???????????????????????????????????????????????????????????????????1??????????1??00111?111011110111?1??110?000000????????????????????????????????????[1 2]???000????5??????????0
Cetiosaurus	1????????????????????????????????????????????????????????11?????????????????????????????????????????????????????????????2??0011110111110100100020?2001?10?1020??1011102010100???[1 2]?????1001??00100???0111101031100100011???????1?????????????????????1111013?0210?0110?1?011??1101?00???211112??0???010?111210100010010111???????????????????????????????????????5????????000
Chindesaurus	???????????????????????????????????????????????????????????????????????????????????????????????????????????????????????????????100?????????????01?0??0?1??0?1??????000??00???????????1??0????1?00??????????????????????????????????????????????????????????0???101?1????0??????????????00?0101110000000100??00?10111100???011110100??1??????????????????????????1????????00?
Efraasia	100?1001?010??1?111?112?1110?100???00100100000??0?10??01?0??1??????10?000?1?????0110100??????10010010??11?021001010100001???1?11001101001011011010000001??001?00000000000000000110000101000?0110000?0?010011212000111001101012010?11000001110100010000100131000101000010000001100101101000011110000101100010000001101?001?011010?0?01?1110001??0011?0010000010002??0???00000
Eoraptor	0010?000?01010?001100000101001001?000110100000?10110010101001000001001???0??1????????????????000000?0?0?0?0?00?100000000??????100001010000?10????000??00?0????00?000??00000001??10???100??????????????01?0??011???0?0????????20?000?1?000?0?0100000110100?2?001110??0???0?0???10?0010?10????0?100??0011??000?0?10?0110??1????0???????????0?0???00?0000000000??000?????????00
Eucnemosaurus	??????????????????????????????????????????????????????????????????????????????????????????????????????????????????????????????????????????????????0???01??001100100000??00?0??????????10000?01100?????????11???????????????????????????????????????????????????????110???0?????????????001101?1010?1010110??00000110110?????????????????????????????????????????[3 4]?????????0?
Gongxianosaurus	1?????0??????????12???????????????????????????????????????????????????????????????????????????????????????00???1??2121????????????0????????????1??0??001??0??????0?0??00000????????????0??0?0?1?0?000?011???2110????1?1?????????????????????????????0?100????0?????????????????????????[1 2]111?2??????0???1101??????1?0??1???0?1?1????1?11??010???10?2?1111000020005??????????0
Plateosaurus_ingens	????????????????????????????????????????????????????????????????????????????????????????????????????????????????????????????????????????????????????????????????????????????????01??01????????10???????????????????????????????????????????????????????????????????????????????????????????????????????????00?010????????????????????????????????????[0 1]???0?0????4?????????0?
Guaibasaurus	??????????????????????????????????????????????????????????????????????????????????????????????????????????????????????????????????????????????????0???01??011001000000??00000???????0?01100???????1????1?0??????????????????????????????????????????0?????1?00210100010000000010?10110?00001001000010?1?1010000?001111001?0?01????00101??0000??10?0000000000000110??0????0??
Herrerasaurus	00000000?0101000000000000?00010000000000100000010001010100000100001101000000101?0000000?1000?00000000?1000000000000000001010001000000100000?000010000011??0010[0 1]10000002000000100000101100000110010100?1110??01100000000000001200000110000011011010010000002000000000000010???01?010100100001011100010110001000010000100010010010100000011000100001000000000000?0200000000000
Isanosaurus	????????????????????????????????????????????????????????????????????????????????????????????????????????????????????????????????0??0???????????2??10??0???????????????2?011000???????????????????????101?0?????????????????????????????????????????????????????????????????????????????211112??0???001?1?0??????????????????????????????????????????????????????3?110??1????
Jingshanosaurus	1001?002??10211111100?0?111011101100?102001??1?10111011100001000????01100000101?211001000??1?10110010??11102100101211001????111??010??????1???10100??0011100?1???0000000000000??10??01000000001000000?0010??11201011100??00??0011?3100100?010001020000100131000002011001002??110010110?01001101000010111101010000110110?12011010?00??????0101111012000100000010?4????1???110
Lessemsaurus	????????????????????????????????????????????????????????????????????????????????????????????????????????????????????????????????0??11110100??1101?0000011100210010010121000000????????????????????????0001???1110010110???????0?1?310?????1?0??1????0010013100000?01?110002???1??10110?111011?10???11111?0?000000100101???011011001??????????11??12101??00??0???311?????1010
Lufengosaurus	100???02???0211?1?11?11111111110100101011010000101110101100010?1????0110??0110??01010100?011010010????0111?21011010100011?00011100200110111?0110100020011100110000000000000010011010010000000[0 1]10000000001011112[0 1]1011100110111101113100101201000102000010013110000201101100210110010110000101101000010211101010000110110010011110?0001?1110101110012000110000[1 2][0 1]00410111011000
Mamenchisaurus	11000113?11120110120000000101112??001112010101011111110121100000111221010000111?201?00?????2?11[0 1]0000100100011111111121113?0001110121010000110002?1110101010020110001102012100000110111111111011001011111100031100100110110011011000100011?0?10?1?31?11110131011?00111110011000110100100211112??0???010?01121010?1??0??????101011111??????1101??21?2?121111102??05?1??????0?0
Melanorosaurus	1001?1031000211111101?1110101111???1010101101011001101011?00000010220110110010??2002010011011101?00111?1000210?10021100110?010110011011010010111?0000001??00210000000010000000?020100110010?001100????0000??21200000110??????00?0?2100101[1 2]0?0001020000100131000001011010001???1?010110?11101111001110011101000000110110010211010100001110010111001?101110000110?301100?11000
Neosauropoda	1100011311112011012000001010111[0 2]11101112010101011[0 1]11110121100[0 1]10112221110010111120[0 1]200000102011100001201000[0 2]111111[0 2]12[0 1]112[0 1]00001110011110100110020121010101[0 1]0201110011020121100002100111001111[0 1]10000100111000311001[0 1]00111100010100000000110001??1?30011110131021000111110011001110[0 1]10[0 1]00211012??0???010?11121010?11000011111010111111011??111100210201211111…
Neotheropoda	00[0 1]0[0 1]002[0 1]010201001100001[0 1]000000000000110000000010[0 1]100[0 1]01000001[0 1]0001[0 1 2]0100000010110000001110001000000001?00000000000000000101100110000010000[0 1]1000010200001010110010000001000000000[1 2]10001100000000010100001000101100000100010001200000010?0001001101[1 2]010101013000211101010000111110000110100001?011000100000000[0 1]011011111002001011000011111000?0?000001000000000…
Omeisaurus	110001131111201101200000101011?201001112010101011111010121100000112221110010111???0?00???1???11100001?0?00021101111121113??001110120011010111002?12101010110201100011020121100?021??1?10011100100?011111100031100100011??????0100001000110001001?31011110131011000111110011000111100100211012??0???010?01021010011?0??111?011010?11??1????1111021020121111102?105????????0?0
Ornithischia	0010000000000?0000000?000?1011000100100?1000000100100001000000[0 1]000100100000000100000000010010[0 1]01[0 1]000000100111001110100001000000000010100[0 1]0000??010000000?00?0?00?000000000000000[1 2]10000000000010000100001001111100000100000000000000000000000000000000110112100010001??000?000110000000100001?010111102000000000[0 1]011110002?01?[0 1]100000111100000000000[0 1]0000000000010?000????000
Patagosaurus	11????????????????????????????????????????????????????????????????????????????????????????????1?00001??????0??0111012111??????1100101100000110020?2001010?00201?01111120121?00?0210011100?1?0?100???0?111?00?1100100?11?????????????????????????????1111013101000011111001100111110010?211112??0???0011111?101000??0????????????????????????????????????????????5????????0?0
Plateosaurus_engelhardti	1001100110102011[0 1]11111211110010110000100101010110011001100011001001101101101101111011000101111001011010111121001010100001100111100110100[0 1]01101101000200111001100000000000000101101000100000000100000000100111120001110011011110101110010020100000100001001311001020010100011111001011110000111100001011000100001011111001001101010001011100011000111001000001000400000011000
Plateosaurus_gracilis	?00??001?0102?110111?1??1110?101??00?10?1010?0??0?10001100??10??????????????????1?????????????0??0110?????12100101010?001?????1100??01???01101101?00?001?100110000000000000010?1010001010000001000?00????????1200?11100?1011?10101010000???10?????0?001001311001020010100011111001011??00001111000010110?010000?0??0110????????????????????0?????????0?0????????[2 3]????????000
Plateosauravus	???????????????????????????????????????????????????????????????????????????????????????????????????????????????????????????????10???0100101?01101?00[1 2]0011?00110000000001000000??10??011???0??110????????0???[2 3]1110011100????????????1????????????????00100131100101?01????????11??10110?00001111000010110001000000110110??????0???????????????11?0????0??????????4?????????00
Riojasaurus	1001?00??0102011?110??00111011011000?100001000?10010?00110001000001101?0?100101?01011??????1?001000?1??101?200010101000010??1111001101001011011010001001110011000000000000001011101001000000011000??0?01001121210111100111111?011111011001010001020?0010013110010201101000110110010110010110111010110201101000000110110010011010100??011?00011100121011000001??13????????010
Ruehleia	???????????????????????????????????????????????????????????????????????????????????????????????????????????????????????????????10???0????01???101?002001??00110010000011000000?1100001?00?0?0110??????01001111200011100?0100??01011101000???0??00???001001311000020??11000110110?10110?101011010000102100010?00?011011001?000010100?????????????????????????????3????????000
Saturnalia	10????????????????????????1??1????00?100?0??????????????????10?????1??00???0?0??0?0000??????????01000??????0000100010000????????0000010010??01101?00000100001100100000000000000000000101??????????????11101111100010100?????????????????????????????0??0?01100210200000000100110010010000001001100010110001000000010100010010010100000001000000001010000?000?001000000000000
Shunosaurus	11000113?110201101200000001011?20100111201010101001101012000011011121010001011?120020???110200100000120100011111112121112??01011?1001?1?10010012?1100001011021?0?001?0201210000?11?00?100111011001?111?1?000211001100?11000?1011001?000110000??1?3101111013101100011111?01100?111100100211112??0???000?01121010?01?0????110?101???11011??1111102002?12111?1021105????????0?0
Silesaurus	00?0??00?0000?00100000??0?00?0?01010?????????0010??0????00?????????00?0?0?0000??000000?????1?00?0?010???0?0000010001000010?00000000000???0010000000000010100001100000000000000??00000100000?0?0???????111?1110000100000?????????????????????????????000000000000000000000000?010100?0?10000110110001011000100011000000000?0000000??11?1??00??000000?00???000?001100000?0?000
Staurikosaurus	00???????????????????????????????????????????????????????????????????????????????????????????0000000001000?00?0000000000????????00010????00?01001?000011?000?00000000020000001??010101100000110010????1?1???????????????????????????????????????????000000200110000110?010?00010?00000100001??000?0101?000000001000000001????01?????????????????????????????????1????????010
Tazoudasaurus	11??????????????????????????????????????????????????010??1?????????[0 2]011???1???1??????????????00?00000???0??10?1111012101???000??001010??????0002??100001??00200100011020121000????????111?1?111????11?????01?1100100??????????010?210000100?0001?310?1???03101??0?111000002??11??1??1??21100111001111011?0?0010000101010?1111011111?011??????????????1??10?1????51??0??????0
Thecodontosaurus	?0????????????????????????1??1??1000??????0?0?0?0???000????????????10?0?0?1010??011000???????00?11010??????2100101010000?1??????000101010?1?01101?000001??00110000000000000000?1000?0101100?01000??00?010011211000101001100012010001100001010000010100000121000001???0?000??011??01010?000011110000101100010000000101100??011010100????110001110?1?000??00?0????1?????????10
Pantydraco	?0???0????????????[0 1]00?0???1??1????000100100000010?100001?00????????00?000?1?10??00100011?000?00?01010??0000?1001010100001001??1100?10101001101101?00???1????1???????????????????????0??11?00010000100?????11?1?00???????????????????????????????????00100121100001?????????0011??10110?00??????????1?1?000?0000000?01?001?????????????????001110011?000000001001?0??00000?0?
Unaysaurus	100110011010??1?111??1??1010?1011000????????????0??00????001???000??0?10??0?10??110100??????010?10110?????02100101010000???0?1?????0?1?0??????????0??0?11?00?10000?0??00000?????????????0????01000?00?010011?1200001100??????1????110????211???0??0??????????????????????????????????????????????????????????????110110???011010?00???????0?110???0??0???0??????1???????????
Vulcanodon	????????????????????????????????????????????????????????????????????????????????????????????????????????????????????????????????????????????????????????????[1 2]????????????????????1??????0111?0?00?0?0??01???2110?10?011???????????????????????????????????310[1 2]?00?01111000100111110010?111011110010011?1??20?10001?0???11?1010110111011??11?01010120111110?121?05?1??00?1000
Yunnanosaurus	100?1002??00??10011001??1011111????00101110?00??0?11011111001000001?01?0?00010???????????????10000010???0???00010?21000?1???111100110110100?0110100000011000110000000001000000?010110100000?00?0??0??001?0??11200?11100??01??0011?2101100201000[0 1]020?001001310000000110100010?110010111?0010110100001011010101000010011001?011010100011110010111001???11?0000110?2?0???11??10
Glacialisaurus	????????????????????????????????????????????????????????????????????????????????????????????????????????????????????????????????????????????????????????????????????????????????????????????????????????????????????????????????????????????????????????????????????????????????????????0???????????????00????????????????0???1010[0 1]????11010111?01???????????????10111011???
Aardonyx	1101?00210002?11?11?????1110?1011000??????1010??0?11010??10?1????????1?0????????????0??????1??0?0?1?0?????1[1 2]?00101011001?1??????0010?110100101101?0000011?00110000000020000010?1100?0110000?01110??00?????11?????????00??00??????13101???1?10??10?????????????????1110100010011??10110?101?111100001111000???????1101110?0???01??????????010111?01?0?2??00?0???0[3 4]???000110?0
Massospondylus	1001100210002111111111211011111010000101101000110011011110001000102?01?011001011010101??1010010010110101010210[0 1]1010110011100?111002001001111011010002001110011000000000000001011101001[0 1]00000000000000?01[0 1]011112010111001101111011121001012110000020000100131000100011011001001100101110001011010000102101010000001101100100111101000111110001110012000100000210020?00?011000
Seitaad	??????????????????????????????????????????????????????????????????????????????????????????????????????????????????????????????????????????????????00?[0 1]?1??00??00?001????0000?????????????????????????0000011?110001110011?11100101310?00?2110??0???0??????????????0?1000001????????????????????????????????0?00?01101?0???01101010?0??11?00?1??001???1100000010???0???0?10?0
Adeopapposaurus	1001100210002111011111011011111010000101101000110111111111001000102001[0 1]01100101100010101101000001011[0 1]10101021111110[0 1]100111001111002001000111011011002001110011000000000000001001101001000000000100000000001011[1 2]0001110011011110111210110011100000200001000311001000110110010?11001011000000110100001021010100000011011001001111010001110100011100120001100001100100000011010
SarahsaurusMCZ	10?1000?10?11010?11?1?1?01101101000001000010100101110001100010?0???001000111001?110111111??1?10?10010?????011001010100001100111100200100011101101100300111001?0000000002000?10??100001110001001100?00000001011200011100?10111101101111100101000002000010013101000001101100110110010111000001101000010110101000000110100112001110100011111011111001200011000011001110000111?1
Leyesaurus	?001?00?1000211??11?????1010?11010000101101?00?1011111111?00100010[0 2]0011?????????01?10?110??1?00?10110??1010?111101000001?1??1111002001000111011????0???????????????????????????????????0000?001???000??????????????????????????????????????????????????????????????????100?????????????????????????????????????????????????????????????010???????12000????0???0??????00?????
Coloradisaurus	?00?1002?0102?111111?1??1110?1011000?10??01?10?1011101110100100100?101001101101?110111???0?1?1001011010111??000101010001?110011100200100101?01101?00?001?1001100000000000000101????00?00100?0?1???????00001011210011?????0???????????1???????????????0?0?131100?0?011011002001100101110000011010000102111010000101101100??011110?000101??00011100120001100002100211111011110
;
proc /;
comments 0
;
