# Supplementary material for: Anatomy and systematics of the sauropodomorph Sarahsaurus aurifontanalis from the Early Jurassic Kayenta Formation
Source: PLoS One. 2018 Oct 10;13(10):e0204007. doi: 10.1371/journal.pone.0204007 (PMC6179219; doi:10.1371/journal.pone.0204007)
Supplement: S1 Figures — Bremer support and GC bootstrap scores for the phylogenetic analyses in this paper. (ZIP) [file pone.0204007.s006.zip]

Archive with 12 entries (12 files):
- S6_Figures/._McPheeChoiniere bremer.tif
- S6_Figures/._McPheeChoiniere GC bootstrap.tif
- S6_Figures/._Upchurch bremer.png
- S6_Figures/._Upchurch GC bootstrap.png
- S6_Figures/._Yates Bremer.png
- S6_Figures/._Yates GC bootstrap.png
- S6_Figures/McPheeChoiniere bremer.tif
- S6_Figures/McPheeChoiniere GC bootstrap.tif
- S6_Figures/Upchurch bremer.png
- S6_Figures/Upchurch GC bootstrap.png
- S6_Figures/Yates Bremer.png
- S6_Figures/Yates GC bootstrap.png
